# Supplementary material for: A method for achieving high response rates in national surveys of U.S. primary care physicians
Source: PLoS One. 2018 Aug 23;13(8):e0202755. doi: 10.1371/journal.pone.0202755 (PMC6107210; doi:10.1371/journal.pone.0202755)
Supplement: S1 Data — (CSV) [file pone.0202755.s001.csv]

Cohort	Age	NumProviders	ID	Specialty	Gender	Setting	Region	Location	responder	Survey
PEDS0	65	5	1	Peds	Male	Hosp/clinic	Northeast	Urban-Non-Inner	1	MMRV
PEDS0	51	9	2	Peds	Female	Private practice	Northeast	Rural	1	MMRV
PEDS0	55	5	3	Peds	Male	Private practice	Northeast	Urban-Non-Inner	1	MMRV
PEDS0	60	80	4	Peds	Female	Hosp/clinic	Northeast	Urban-Non-Inner	1	MMRV
PEDS0	42	10	5	Peds	Male	Private practice	Northeast	Urban-Non-Inner	1	MMRV
PEDS0	70		6	Peds	Male	Private practice	Northeast	Urban-Inner-City	0	MMRV
PEDS0	49	10	7	Peds	Male	Private practice	Northeast	Urban-Inner-City	1	MMRV
PEDS0	43	4	8	Peds	Female	Private practice	Northeast	Urban-Non-Inner	1	MMRV
PEDS0	62	6	9	Peds	Female	Private practice	Northeast	Urban-Inner-City	1	MMRV
PEDS0	52	7	10	Peds	Female	Hosp/clinic	Northeast	Urban-Inner-City	1	MMRV
PEDS0		8	11	Peds	Female	Private practice	Northeast	Urban-Inner-City	1	MMRV
PEDS0	61	8	12	Peds	Female	Private practice	Northeast	Urban-Inner-City	1	MMRV
PEDS0	49	1	13	Peds	Female	Private practice	Northeast	Urban-Non-Inner	1	MMRV
PEDS0	42	10	14	Peds	Male	Private practice	Northeast	Urban-Non-Inner	1	MMRV
PEDS0	59		15	Peds	Male	Private practice	Northeast	Rural	0	MMRV
PEDS0	59	10	16	Peds	Female	Private practice	Northeast	Rural	1	MMRV
PEDS0	51	1	17	Peds	Female	Private practice	Northeast	Rural	1	MMRV
PEDS0	37		18	Peds	Female	Private practice	Northeast	Rural	0	MMRV
PEDS0	54	8	19	Peds	Female	Private practice	Northeast	Urban-Non-Inner	1	MMRV
PEDS0	58	4	20	Peds	Male	Private practice	Northeast	Urban-Non-Inner	1	MMRV
PEDS0	44	6	21	Peds	Male	Private practice	Northeast	Urban-Non-Inner	1	MMRV
PEDS0	52	7	22	Peds	Male	Private practice	Northeast	Urban-Non-Inner	1	MMRV
PEDS0	40		23	Peds	Male	Private practice	Northeast	Urban-Inner-City	0	MMRV
PEDS0	53	1	24	Peds	Male	Private practice	Northeast	Urban-Inner-City	1	MMRV
PEDS0	33	2	25	Peds	Female	Private practice	Northeast	Urban-Non-Inner	1	MMRV
PEDS0	49	3	26	Peds	Female	Private practice	Northeast	Urban-Inner-City	1	MMRV
PEDS0	54	4	27	Peds	Male	Private practice	Northeast	Urban-Inner-City	1	MMRV
PEDS0	63	6	28	Peds	Male	Hosp/clinic	Northeast	Urban-Inner-City	1	MMRV
PEDS0	55		29	Peds	Female	Private practice	Northeast	Urban-Inner-City	0	MMRV
PEDS0	45		30	Peds	Female	Hosp/clinic	Northeast	Urban-Inner-City	0	MMRV
PEDS0	56	8	31	Peds	Male	Private practice	Northeast	Urban-Non-Inner	1	MMRV
PEDS0	38		32	Peds	Female	Hosp/clinic	Northeast	Urban-Non-Inner	0	MMRV
PEDS0	62	3	33	Peds	Male	Private practice	Northeast	Urban-Non-Inner	1	MMRV
PEDS0	44		34	Peds	Female	Private practice	Northeast	Urban-Inner-City	0	MMRV
PEDS0	63	8	35	Peds	Male	Private practice	Northeast	Urban-Non-Inner	1	MMRV
PEDS0	47	15	36	Peds	Male	Private practice	Northeast	Rural	1	MMRV
PEDS0	70		37	Peds	Female	Private practice	Northeast	Urban-Inner-City	0	MMRV
PEDS0	39	7	38	Peds	Male	Hosp/clinic	Northeast	Urban-Inner-City	1	MMRV
PEDS0	46	13	39	Peds	Female	Hosp/clinic	Northeast	Urban-Inner-City	1	MMRV
PEDS0		3	40	Peds	Male	Private practice	Northeast	Rural	1	MMRV
PEDS0	66	4	41	Peds	Male	Private practice	Northeast	Urban-Non-Inner	1	MMRV
PEDS0	46	7	42	Peds	Male	Private practice	Northeast	Urban-Non-Inner	1	MMRV
PEDS0	73	5	43	Peds	Male	Private practice	Northeast	Urban-Inner-City	1	MMRV
PEDS0	42	14	44	Peds	Male	Private practice	South	Urban-Inner-City	1	MMRV
PEDS0	72	1	45	Peds	Male	Private practice	Northeast	Urban-Inner-City	1	MMRV
PEDS0	72	1	46	Peds	Female	Private practice	Northeast	Urban-Inner-City	1	MMRV
PEDS0	62		47	Peds	Male	Private practice	Northeast	Urban-Inner-City	0	MMRV
PEDS0	75	1	48	Peds	Male	Private practice	Northeast	Urban-Inner-City	1	MMRV
PEDS0	38	3	49	Peds	Female	Hosp/clinic	Northeast	Urban-Inner-City	1	MMRV
PEDS0	68		50	Peds	Male	Private practice	Northeast	Urban-Non-Inner	0	MMRV
PEDS0	41	10	51	Peds	Male	Private practice	Northeast	Urban-Inner-City	1	MMRV
PEDS0	47	2	52	Peds	Female	Private practice	Northeast	Urban-Non-Inner	1	MMRV
PEDS0	40	5	53	Peds	Male	Private practice	Northeast	Urban-Non-Inner	1	MMRV
PEDS0	55		54	Peds	Male	Private practice	Northeast	Rural	0	MMRV
PEDS0	47		55	Peds	Male	Private practice	Northeast	Urban-Inner-City	0	MMRV
PEDS0	65	4	56	Peds	Male	Private practice	Northeast	Urban-Non-Inner	1	MMRV
PEDS0	43	9	57	Peds	Female	Private practice	Northeast	Urban-Non-Inner	1	MMRV
PEDS0	51	6	58	Peds	Female	Private practice	Northeast	Urban-Non-Inner	1	MMRV
PEDS0	63	5	59	Peds	Female	Private practice	Northeast	Urban-Non-Inner	1	MMRV
PEDS0	55	6	60	Peds	Male	Private practice	Northeast	Rural	1	MMRV
PEDS0	49	11	61	Peds	Male	Private practice	Northeast	Urban-Inner-City	1	MMRV
PEDS0	39	2	62	Peds	Male	Private practice	Northeast	Urban-Non-Inner	1	MMRV
PEDS0	44		63	Peds	Female	Private practice	Northeast	Urban-Inner-City	0	MMRV
PEDS0	59	5	64	Peds	Male	Private practice	Northeast	Urban-Inner-City	1	MMRV
PEDS0	48	12	65	Peds	Female	Hosp/clinic	Northeast	Urban-Inner-City	1	MMRV
PEDS0	42	6	66	Peds	Male	Private practice	Northeast	Urban-Non-Inner	1	MMRV
PEDS0	63	3	67	Peds	Female	Hosp/clinic	South	Urban-Inner-City	1	MMRV
PEDS0	55		68	Peds	Female	Private practice	South	Urban-Non-Inner	0	MMRV
PEDS0	73	4	69	Peds	Male	Private practice	South	Urban-Inner-City	1	MMRV
PEDS0	62	5	70	Peds	Male	Private practice	South	Urban-Non-Inner	1	MMRV
PEDS0	53	7	71	Peds	Male	Private practice	South	Urban-Non-Inner	1	MMRV
PEDS0	55		72	Peds	Female	Private practice	South	Urban-Inner-City	0	MMRV
PEDS0	58	2	73	Peds	Male	Private practice	South	Urban-Non-Inner	1	MMRV
PEDS0	40	3	74	Peds	Female	Private practice	South	Urban-Non-Inner	1	MMRV
PEDS0	65	8	75	Peds	Male	Private practice	South	Urban-Inner-City	1	MMRV
PEDS0	46	1	76	Peds	Male	Private practice	South	Urban-Non-Inner	1	MMRV
PEDS0	49	1	77	Peds	Male	Private practice	South	Rural	1	MMRV
PEDS0	36	9	78	Peds	Female	Hosp/clinic	South	Urban-Inner-City	1	MMRV
PEDS0	44	2	79	Peds	Female	Private practice	South	Urban-Inner-City	1	MMRV
PEDS0	60		80	Peds	Male	Private practice	South	Urban-Non-Inner	0	MMRV
PEDS0	54	14	81	Peds	Male	Private practice	South	Urban-Non-Inner	1	MMRV
PEDS0	48	6	82	Peds	Female	Private practice	South	Rural	1	MMRV
PEDS0	43	6	83	Peds	Female	Hosp/clinic	South	Urban-Inner-City	1	MMRV
PEDS0	66	2	84	Peds	Male	Private practice	South	Urban-Non-Inner	1	MMRV
PEDS0	54		85	Peds	Female	Private practice	South	Urban-Non-Inner	0	MMRV
PEDS0	47	5	86	Peds	Female	Private practice	South	Urban-Non-Inner	1	MMRV
PEDS0	37	8	87	Peds	Female	Hosp/clinic	South	Urban-Non-Inner	1	MMRV
PEDS0	56		88	Peds	Female	Private practice	South	Urban-Non-Inner	0	MMRV
PEDS0	41	6	89	Peds	Male	Hosp/clinic	South	Rural	1	MMRV
PEDS0	59	1	90	Peds	Male	Private practice	South	Urban-Inner-City	1	MMRV
PEDS0	50	9	91	Peds	Female	Private practice	South	Urban-Inner-City	1	MMRV
PEDS0	58	4	92	Peds	Female	Private practice	South	Rural	1	MMRV
PEDS0	52		93	Peds	Male	Private practice	South	Urban-Non-Inner	0	MMRV
PEDS0	43	8	94	Peds	Female	Private practice	South	Rural	1	MMRV
PEDS0	47	8	95	Peds	Male	Private practice	South	Rural	1	MMRV
PEDS0	65	15	96	Peds	Female	Hosp/clinic	South	Urban-Non-Inner	1	MMRV
PEDS0	47	13	97	Peds	Male	Private practice	South	Urban-Non-Inner	1	MMRV
PEDS0	38	16	98	Peds	Male	Private practice	South	Urban-Non-Inner	1	MMRV
PEDS0	41	1	99	Peds	Female	Private practice	South	Urban-Non-Inner	1	MMRV
PEDS0	61	13	100	Peds	Male	Private practice	South	Urban-Inner-City	1	MMRV
PEDS0	56	5	101	Peds	Male	Private practice	South	Rural	1	MMRV
PEDS0	40	3	102	Peds	Male	Private practice	South	Urban-Inner-City	1	MMRV
PEDS0	45		103	Peds	Female	Private practice	South	Urban-Non-Inner	0	MMRV
PEDS0	56	10	104	Peds	Male	Private practice	South	Urban-Non-Inner	1	MMRV
PEDS0	71	1	105	Peds	Male	Private practice	South	Urban-Non-Inner	1	MMRV
PEDS0	61	4	106	Peds	Male	Private practice	South	Urban-Inner-City	1	MMRV
PEDS0	51	3	107	Peds	Female	Private practice	South	Rural	1	MMRV
PEDS0	66		108	Peds	Male	Private practice	South	Urban-Inner-City	0	MMRV
PEDS0	54	2	109	Peds	Male	Private practice	South	Urban-Non-Inner	1	MMRV
PEDS0	48	13	110	Peds	Male	Private practice	South	Urban-Inner-City	1	MMRV
PEDS0	62		111	Peds	Female	Private practice	South	Urban-Inner-City	0	MMRV
PEDS0	72	1	112	Peds	Male	Private practice	South	Urban-Inner-City	1	MMRV
PEDS0	53	8	113	Peds	Female	Private practice	South	Urban-Inner-City	1	MMRV
PEDS0	41		114	Peds	Female	Private practice	South	Urban-Inner-City	0	MMRV
PEDS0	45		115	Peds	Male	Private practice	South	Urban-Inner-City	0	MMRV
PEDS0	64	3	116	Peds	Male	Private practice	South	Urban-Inner-City	1	MMRV
PEDS0	53		117	Peds	Female	Private practice	South	Urban-Inner-City	0	MMRV
PEDS0	44		118	Peds	Female	Private practice	South	Urban-Non-Inner	1	MMRV
PEDS0	33	2	119	Peds	Female	Private practice	South	Urban-Non-Inner	1	MMRV
PEDS0	54	5	120	Peds	Male	Private practice	South	Rural	1	MMRV
PEDS0	45		121	Peds	Male	Private practice	South	Urban-Non-Inner	0	MMRV
PEDS0	40	6	122	Peds	Male	Private practice	South	Urban-Non-Inner	1	MMRV
PEDS0	59	5	123	Peds	Male	Private practice	South	Urban-Non-Inner	1	MMRV
PEDS0	48	1	124	Peds	Male	Private practice	South	Urban-Non-Inner	1	MMRV
PEDS0	40	20	125	Peds	Female	Private practice	South	Urban-Non-Inner	1	MMRV
PEDS0	63	5	126	Peds	Male	Hosp/clinic	South	Urban-Non-Inner	1	MMRV
PEDS0	59	13	127	Peds	Male	Private practice	South	Urban-Inner-City	1	MMRV
PEDS0	46	11	128	Peds	Female	Private practice	South	Urban-Inner-City	1	MMRV
PEDS0	38		129	Peds	Female	Private practice	South	Urban-Non-Inner	0	MMRV
PEDS0	62	12	130	Peds	Female	Private practice	South	Rural	1	MMRV
PEDS0	36		131	Peds	Male	Private practice	South	Urban-Non-Inner	0	MMRV
PEDS0	49	4	132	Peds	Female	Private practice	South	Rural	1	MMRV
PEDS0	53		133	Peds	Female	Private practice	Midwest	Rural	0	MMRV
PEDS0	50	2	134	Peds	Male	Private practice	Midwest	Urban-Inner-City	1	MMRV
PEDS0			135	Peds	Male	Private practice	Midwest	Rural	0	MMRV
PEDS0	61	4	136	Peds	Male	Private practice	Midwest	Urban-Inner-City	1	MMRV
PEDS0	40	3	137	Peds	Male	Private practice	Midwest	Urban-Inner-City	1	MMRV
PEDS0	61	1	138	Peds	Male	Private practice	Midwest	Urban-Non-Inner	1	MMRV
PEDS0			139	Peds	Male	Private practice	Midwest	Urban-Non-Inner	0	MMRV
PEDS0	66	6	140	Peds	Female	Private practice	Midwest	Urban-Non-Inner	1	MMRV
PEDS0	53	13	141	Peds	Male	Private practice	Midwest	Rural	1	MMRV
PEDS0	44		142	Peds	Female	Private practice	Midwest	Urban-Non-Inner	0	MMRV
PEDS0			143	Peds	Female	Private practice	Midwest	Urban-Inner-City	0	MMRV
PEDS0	55	7	144	Peds	Female	Private practice	Midwest	Urban-Inner-City	1	MMRV
PEDS0	46		145	Peds	Female	Private practice	Midwest	Urban-Non-Inner	0	MMRV
PEDS0	38	7	146	Peds	Female	Private practice	Midwest	Urban-Non-Inner	1	MMRV
PEDS0	70		147	Peds	Male	Hosp/clinic	Midwest	Urban-Non-Inner	0	MMRV
PEDS0	54	1	148	Peds	Female	Private practice	Midwest	Rural	1	MMRV
PEDS0	38	3	149	Peds	Male	Hosp/clinic	Midwest	Rural	1	MMRV
PEDS0	52	9	150	Peds	Female	Hosp/clinic	Midwest	Urban-Inner-City	1	MMRV
PEDS0	58	5	151	Peds	Male	Private practice	Midwest	Urban-Non-Inner	1	MMRV
PEDS0	51	6	152	Peds	Female	Private practice	Midwest	Urban-Non-Inner	1	MMRV
PEDS0	49	3	153	Peds	Female	Hosp/clinic	Midwest	Urban-Non-Inner	1	MMRV
PEDS0	46		154	Peds	Male	Private practice	Midwest	Urban-Inner-City	0	MMRV
PEDS0	33	2	155	Peds	Female	Private practice	Midwest	Urban-Inner-City	1	MMRV
PEDS0	56	8	156	Peds	Male	Private practice	Midwest	Urban-Non-Inner	1	MMRV
PEDS0	43	18	157	Peds	Female	Private practice	Midwest	Urban-Inner-City	1	MMRV
PEDS0	52	23	158	Peds	Male	Private practice	Midwest	Urban-Non-Inner	1	MMRV
PEDS0	57	7	159	Peds	Male	Private practice	Midwest	Urban-Non-Inner	1	MMRV
PEDS0	46	8	160	Peds	Female	HMO	Midwest	Urban-Inner-City	1	MMRV
PEDS0	58	8	161	Peds	Male	Private practice	Midwest	Urban-Inner-City	1	MMRV
PEDS0	36	2	162	Peds	Male	Private practice	Midwest	Urban-Inner-City	1	MMRV
PEDS0	45		163	Peds	Male	Private practice	Midwest	Urban-Inner-City	0	MMRV
PEDS0	44	34	164	Peds	Female	Private practice	Midwest	Urban-Inner-City	1	MMRV
PEDS0	41	35	165	Peds	Female	Private practice	Midwest	Urban-Inner-City	1	MMRV
PEDS0	57	20	166	Peds	Male	Private practice	Midwest	Urban-Non-Inner	1	MMRV
PEDS0	40	23	167	Peds	Female	Private practice	Midwest	Urban-Non-Inner	1	MMRV
PEDS0	56	23	168	Peds	Male	Private practice	Midwest	Urban-Non-Inner	1	MMRV
PEDS0	62	5	169	Peds	Female	Private practice	Midwest	Urban-Inner-City	1	MMRV
PEDS0	45	7	170	Peds	Female	Private practice	Midwest	Urban-Inner-City	1	MMRV
PEDS0	74	10	171	Peds	Male	Private practice	Midwest	Urban-Inner-City	1	MMRV
PEDS0	52	4	172	Peds	Female	Private practice	Midwest	Urban-Non-Inner	1	MMRV
PEDS0	42	2	173	Peds	Female	Private practice	Midwest	Urban-Non-Inner	1	MMRV
PEDS0	54	2	174	Peds	Male	Private practice	Midwest	Urban-Inner-City	1	MMRV
PEDS0	35	1	175	Peds	Female	Private practice	Midwest	Rural	1	MMRV
PEDS0	50	9	176	Peds	Male	Private practice	Midwest	Urban-Inner-City	1	MMRV
PEDS0	62	5	177	Peds	Male	Private practice	Midwest	Urban-Non-Inner	1	MMRV
PEDS0	46	10	178	Peds	Male	Private practice	Midwest	Urban-Non-Inner	1	MMRV
PEDS0	44	10	179	Peds	Female	Private practice	Midwest	Urban-Non-Inner	1	MMRV
PEDS0	50	9	180	Peds	Female	Private practice	Midwest	Urban-Inner-City	1	MMRV
PEDS0	48	3	181	Peds	Female	Private practice	Midwest	Urban-Non-Inner	1	MMRV
PEDS0	36		182	Peds	Female	Private practice	Midwest	Urban-Inner-City	0	MMRV
PEDS0	39	2	183	Peds	Male	Private practice	South	Urban-Inner-City	1	MMRV
PEDS0	36		184	Peds	Female	Hosp/clinic	South	Urban-Inner-City	1	MMRV
PEDS0	52	5	185	Peds	Male	Private practice	South	Rural	1	MMRV
PEDS0	53	6	186	Peds	Male	Private practice	South	Urban-Inner-City	1	MMRV
PEDS0	56	2	187	Peds	Male	Private practice	South	Urban-Inner-City	1	MMRV
PEDS0	39	3	188	Peds	Female	Private practice	South	Urban-Non-Inner	1	MMRV
PEDS0	61	23	189	Peds	Female	Private practice	South	Rural	1	MMRV
PEDS0	51	2	190	Peds	Female	Private practice	South	Rural	1	MMRV
PEDS0	43	6	191	Peds	Female	Private practice	South	Urban-Inner-City	1	MMRV
PEDS0	56	5	192	Peds	Male	Private practice	South	Urban-Non-Inner	1	MMRV
PEDS0	38	2	193	Peds	Male	Private practice	South	Urban-Non-Inner	1	MMRV
PEDS0	51	4	194	Peds	Male	Private practice	South	Urban-Non-Inner	1	MMRV
PEDS0	47	45	195	Peds	Female	Hosp/clinic	South	Urban-Non-Inner	1	MMRV
PEDS0	56	8	196	Peds	Male	Private practice	South	Urban-Inner-City	1	MMRV
PEDS0	35		197	Peds	Male	Private practice	South	Urban-Inner-City	0	MMRV
PEDS0	63	6	198	Peds	Male	Private practice	South	Urban-Non-Inner	1	MMRV
PEDS0	49	5	199	Peds	Male	Private practice	South	Urban-Inner-City	1	MMRV
PEDS0	32		200	Peds	Female	Private practice	South	Urban-Inner-City	0	MMRV
PEDS0	51	1	201	Peds	Male	Private practice	South	Urban-Non-Inner	1	MMRV
PEDS0	61	8	202	Peds	Female	Private practice	South	Urban-Inner-City	1	MMRV
PEDS0	45	1	203	Peds	Male	Private practice	South	Rural	1	MMRV
PEDS0	38	12	204	Peds	Male	Private practice	West	Urban-Inner-City	1	MMRV
PEDS0	47	8	205	Peds	Male	Private practice	West	Urban-Inner-City	1	MMRV
PEDS0	75	8	206	Peds	Female	Private practice	West	Urban-Non-Inner	1	MMRV
PEDS0	46	5	207	Peds	Female	Private practice	West	Urban-Inner-City	1	MMRV
PEDS0	60	6	208	Peds	Female	Private practice	West	Urban-Inner-City	1	MMRV
PEDS0	50	11	209	Peds	Male	Private practice	West	Urban-Inner-City	1	MMRV
PEDS0	53	19	210	Peds	Female	Private practice	West	Urban-Non-Inner	1	MMRV
PEDS0	50	1	211	Peds	Male	Private practice	West	Rural	1	MMRV
PEDS0	61	4	212	Peds	Male	Private practice	West	Urban-Non-Inner	1	MMRV
PEDS0	68	4	213	Peds	Male	Private practice	West	Urban-Non-Inner	1	MMRV
PEDS0	40	3	214	Peds	Male	Private practice	West	Urban-Non-Inner	1	MMRV
PEDS0	62	1	215	Peds	Male	Private practice	West	Urban-Inner-City	1	MMRV
PEDS0	41	6	216	Peds	Male	Private practice	West	Urban-Non-Inner	1	MMRV
PEDS0	61	1	217	Peds	Male	Private practice	West	Rural	1	MMRV
PEDS0	56	8	218	Peds	Male	Private practice	West	Urban-Inner-City	1	MMRV
PEDS0	37	19	219	Peds	Female	Private practice	West	Urban-Non-Inner	1	MMRV
PEDS0	42	5	220	Peds	Female	Private practice	West	Urban-Inner-City	1	MMRV
PEDS0	63		221	Peds	Female	Private practice	West	Urban-Inner-City	0	MMRV
PEDS0	58	2	222	Peds	Male	Private practice	West	Urban-Inner-City	1	MMRV
PEDS0	57	6	223	Peds	Female	Private practice	West	Urban-Non-Inner	1	MMRV
PEDS0	61	4	224	Peds	Female	Private practice	West	Urban-Inner-City	1	MMRV
PEDS0	63	5	225	Peds	Male	Private practice	West	Urban-Inner-City	1	MMRV
PEDS0	50	5	226	Peds	Male	Private practice	West	Urban-Inner-City	1	MMRV
PEDS0	67	5	227	Peds	Male	Private practice	West	Urban-Non-Inner	1	MMRV
PEDS0	33	3	228	Peds	Female	Private practice	West	Urban-Non-Inner	1	MMRV
PEDS0	47	6	229	Peds	Female	Hosp/clinic	West	Urban-Inner-City	1	MMRV
PEDS0	49	7	230	Peds	Female	Private practice	West	Urban-Inner-City	1	MMRV
PEDS0	51	2	231	Peds	Female	Private practice	West	Urban-Inner-City	1	MMRV
PEDS0	65	6	232	Peds	Male	Private practice	West	Urban-Inner-City	1	MMRV
PEDS0	41	2	233	Peds	Male	Private practice	West	Urban-Inner-City	1	MMRV
PEDS0	66	7	234	Peds	Female	Private practice	West	Urban-Non-Inner	1	MMRV
PEDS0	56	1	235	Peds	Female	Private practice	West	Urban-Non-Inner	1	MMRV
PEDS0	50	2	236	Peds	Male	Hosp/clinic	West	Urban-Non-Inner	1	MMRV
PEDS0	54	3	237	Peds	Male	Private practice	West	Urban-Inner-City	1	MMRV
PEDS0	65	1	238	Peds	Male	Private practice	West	Urban-Inner-City	1	MMRV
PEDS0	42		239	Peds	Female	Private practice	West	Urban-Non-Inner	0	MMRV
PEDS0	37	9	240	Peds	Male	Private practice	West	Urban-Inner-City	1	MMRV
PEDS0	39	6	241	Peds	Female	Private practice	West	Urban-Inner-City	1	MMRV
PEDS0	38	35	242	Peds	Female	Private practice	West	Urban-Non-Inner	1	MMRV
PEDS0	50	2	243	Peds	Male	Private practice	West	Urban-Non-Inner	1	MMRV
PEDS0	75	68	244	Peds	Male	Private practice	West	Urban-Non-Inner	1	MMRV
PEDS0	42	40	245	Peds	Female	Private practice	West	Urban-Inner-City	1	MMRV
PEDS0	40	4	246	Peds	Female	Private practice	West	Urban-Non-Inner	1	MMRV
PEDS0	55	5	247	Peds	Female	Private practice	West	Urban-Non-Inner	1	MMRV
PEDS0	48	7	248	Peds	Male	Private practice	West	Urban-Inner-City	1	MMRV
PEDS0	68	6	249	Peds	Male	Private practice	West	Urban-Inner-City	1	MMRV
PEDS0		4	250	Peds	Male	Private practice	West	Urban-Inner-City	1	MMRV
PEDS0	62	16	251	Peds	Male	Private practice	West	Urban-Non-Inner	1	MMRV
PEDS0	63	5	252	Peds	Male	Private practice	West	Urban-Inner-City	1	MMRV
PEDS0	63	20	253	Peds	Male	Private practice	West	Urban-Inner-City	1	MMRV
PEDS0	56	1	254	Peds	Male	Private practice	West	Urban-Inner-City	1	MMRV
PEDS0	48	4	255	Peds	Male	Private practice	Northeast	Urban-Non-Inner	1	MMRV
PEDS0	39	9	256	Peds	Female	Private practice	Northeast	Rural	1	MMRV
PEDS0	41		257	Peds	Male	Private practice	Northeast	Urban-Non-Inner	0	MMRV
PEDS0	47	9	258	Peds	Female	Private practice	Northeast	Urban-Non-Inner	1	MMRV
PEDS0	40		259	Peds	Male	Private practice	Northeast	Urban-Non-Inner	0	MMRV
PEDS0	45	8	260	Peds	Female	Private practice	Northeast	Urban-Non-Inner	1	MMRV
PEDS0	49		261	Peds	Female	Private practice	Northeast	Urban-Inner-City	0	MMRV
PEDS0	66	7	262	Peds	Male	Private practice	Northeast	Urban-Inner-City	1	MMRV
PEDS0	53		263	Peds	Male	Private practice	Northeast	Urban-Inner-City	0	MMRV
PEDS0	44		264	Peds	Male	Private practice	Northeast	Urban-Non-Inner	0	MMRV
PEDS0	71		265	Peds	Male	Private practice	Northeast	Urban-Inner-City	0	MMRV
PEDS0	49	5	266	Peds	Male	Private practice	Northeast	Urban-Inner-City	1	MMRV
PEDS0	37	6	267	Peds	Female	Private practice	Northeast	Urban-Non-Inner	1	MMRV
PEDS0	41		268	Peds	Male	Private practice	Northeast	Urban-Non-Inner	0	MMRV
PEDS0	36	14	269	Peds	Female	Hosp/clinic	Northeast	Urban-Inner-City	1	MMRV
PEDS0	55	7	270	Peds	Male	Private practice	Northeast	Urban-Non-Inner	1	MMRV
PEDS0	42		271	Peds	Female	Private practice	Northeast	Urban-Inner-City	0	MMRV
PEDS0	36	22	272	Peds	Male	Private practice	Northeast	Urban-Inner-City	1	MMRV
PEDS0	56		273	Peds	Male	Private practice	Northeast	Urban-Inner-City	1	MMRV
PEDS0	35		274	Peds	Female	Private practice	Northeast	Urban-Inner-City	0	MMRV
PEDS0	48	4	275	Peds	Female	Private practice	Northeast	Urban-Inner-City	1	MMRV
PEDS0	62	10	276	Peds	Female	Hosp/clinic	Northeast	Urban-Non-Inner	1	MMRV
PEDS0	66	1	277	Peds	Female	Private practice	Northeast	Urban-Non-Inner	1	MMRV
PEDS0	48		278	Peds	Male	Private practice	Northeast	Urban-Non-Inner	0	MMRV
PEDS0	65		279	Peds	Male	Private practice	Northeast	Urban-Non-Inner	0	MMRV
PEDS0	39		280	Peds	Female	Hosp/clinic	Northeast	Urban-Non-Inner	0	MMRV
PEDS0	54		281	Peds	Female	Private practice	Northeast	Urban-Non-Inner	0	MMRV
PEDS0	54	4	282	Peds	Male	Private practice	Northeast	Urban-Inner-City	1	MMRV
PEDS0	62	5	283	Peds	Female	Hosp/clinic	Northeast	Urban-Inner-City	1	MMRV
PEDS0	46	4	284	Peds	Female	Private practice	Northeast	Urban-Non-Inner	1	MMRV
PEDS0	46	4	285	Peds	Female	Private practice	Northeast	Urban-Inner-City	1	MMRV
PEDS0	49		286	Peds	Male	Private practice	Northeast	Urban-Inner-City	0	MMRV
PEDS0	36	3	287	Peds	Female	Private practice	Northeast	Urban-Non-Inner	1	MMRV
PEDS0	38	3	288	Peds	Female	Private practice	Northeast	Urban-Inner-City	1	MMRV
PEDS0	61		289	Peds	Female	Hosp/clinic	Northeast	Urban-Inner-City	0	MMRV
PEDS0	36	10	290	Peds	Female	Hosp/clinic	Northeast	Urban-Inner-City	1	MMRV
PEDS0	45	8	291	Peds	Female	Private practice	Northeast	Urban-Inner-City	1	MMRV
PEDS0	41	4	292	Peds	Male	Private practice	Northeast	Urban-Inner-City	1	MMRV
PEDS0	53	3	293	Peds	Female	Private practice	Northeast	Rural	1	MMRV
PEDS0	45		294	Peds	Female	Private practice	Northeast	Urban-Non-Inner	0	MMRV
PEDS0	63	1	295	Peds	Male	Private practice	Northeast	Urban-Inner-City	1	MMRV
PEDS0	47		296	Peds	Male	Hosp/clinic	Northeast	Rural	0	MMRV
PEDS0	57	5	297	Peds	Male	Private practice	Northeast	Rural	1	MMRV
PEDS0	37	16	298	Peds	Male	Private practice	Northeast	Rural	1	MMRV
PEDS0	39	7	299	Peds	Female	Private practice	Northeast	Urban-Non-Inner	1	MMRV
PEDS0	59	10	300	Peds	Female	Private practice	Northeast	Urban-Non-Inner	1	MMRV
PEDS0	59	6	301	Peds	Male	Private practice	Northeast	Urban-Non-Inner	1	MMRV
PEDS0	44		302	Peds	Male	Private practice	Northeast	Urban-Non-Inner	0	MMRV
PEDS0	57	2	303	Peds	Male	Private practice	Northeast	Urban-Non-Inner	1	MMRV
PEDS0	74		304	Peds	Male	Hosp/clinic	Northeast	Urban-Non-Inner	0	MMRV
PEDS0	48		305	Peds	Male	Private practice	Northeast	Urban-Non-Inner	0	MMRV
PEDS0	53	4	306	Peds	Female	Private practice	Northeast	Urban-Inner-City	1	MMRV
PEDS0	50	6	307	Peds	Male	Private practice	Northeast	Urban-Non-Inner	1	MMRV
PEDS0	65	10	308	Peds	Male	Hosp/clinic	Northeast	Urban-Inner-City	1	MMRV
PEDS0	43	10	309	Peds	Male	Hosp/clinic	Northeast	Urban-Inner-City	1	MMRV
PEDS0	37		310	Peds	Female	Private practice	South	Urban-Inner-City	0	MMRV
PEDS0	42	10	311	Peds	Male	Private practice	South	Urban-Inner-City	1	MMRV
PEDS0	33		312	Peds	Female	Private practice	South	Urban-Inner-City	1	MMRV
PEDS0	47	8	313	Peds	Female	Private practice	South	Urban-Inner-City	1	MMRV
PEDS0	54		314	Peds	Male	Private practice	South	Urban-Inner-City	0	MMRV
PEDS0	41		315	Peds	Male	Private practice	South	Urban-Non-Inner	0	MMRV
PEDS0	51	14	316	Peds	Male	Private practice	South	Urban-Inner-City	1	MMRV
PEDS0	60	9	317	Peds	Male	Private practice	South	Urban-Inner-City	1	MMRV
PEDS0	57	8	318	Peds	Female	Private practice	South	Urban-Inner-City	1	MMRV
PEDS0	55	25	319	Peds	Female	Hosp/clinic	South	Urban-Inner-City	1	MMRV
PEDS0	51	5	320	Peds	Female	Private practice	South	Urban-Inner-City	1	MMRV
PEDS0	40	20	321	Peds	Female	Hosp/clinic	South	Rural	1	MMRV
PEDS0	32	5	322	Peds	Female	Private practice	South	Rural	1	MMRV
PEDS0	43	6	323	Peds	Female	Private practice	South	Rural	1	MMRV
PEDS0	36		324	Peds	Male	Private practice	South	Rural	0	MMRV
PEDS0	46	5	325	Peds	Female	Private practice	South	Urban-Non-Inner	1	MMRV
PEDS0	53	9	326	Peds	Female	Private practice	South	Urban-Non-Inner	1	MMRV
PEDS0	33		327	Peds	Female	Hosp/clinic	South	Urban-Non-Inner	0	MMRV
PEDS0	66	2	328	Peds	Male	Private practice	South	Urban-Non-Inner	1	MMRV
PEDS0	39		329	Peds	Female	Private practice	South	Urban-Inner-City	0	MMRV
PEDS0	40		330	Peds	Female	Private practice	South	Urban-Non-Inner	0	MMRV
PEDS0	40	7	331	Peds	Female	Private practice	South	Urban-Inner-City	1	MMRV
PEDS0	59		332	Peds	Male	Private practice	South	Urban-Non-Inner	0	MMRV
PEDS0	44	4	333	Peds	Male	Private practice	South	Rural	1	MMRV
PEDS0	39	23	334	Peds	Male	Private practice	South	Rural	1	MMRV
PEDS0	40	12	335	Peds	Female	Private practice	South	Urban-Non-Inner	1	MMRV
PEDS0	38	4	336	Peds	Male	Private practice	South	Urban-Non-Inner	1	MMRV
PEDS0	39	15	337	Peds	Female	Hosp/clinic	South	Urban-Inner-City	1	MMRV
PEDS0	53		338	Peds	Female	Hosp/clinic	South	Urban-Non-Inner	0	MMRV
PEDS0	53	6	339	Peds	Female	Private practice	South	Urban-Non-Inner	1	MMRV
PEDS0	46	2	340	Peds	Female	Private practice	South	Urban-Non-Inner	1	MMRV
PEDS0	34		341	Peds	Male	Hosp/clinic	South	Urban-Non-Inner	0	MMRV
PEDS0	49		342	Peds	Female	Hosp/clinic	South	Urban-Inner-City	0	MMRV
PEDS0	46		343	Peds	Female	Private practice	South	Urban-Inner-City	0	MMRV
PEDS0	55		344	Peds	Male	Private practice	South	Urban-Inner-City	0	MMRV
PEDS0	39	7	345	Peds	Male	Hosp/clinic	South	Urban-Inner-City	1	MMRV
PEDS0	69	11	346	Peds	Male	Private practice	South	Urban-Non-Inner	1	MMRV
PEDS0	62	1	347	Peds	Male	Private practice	South	Urban-Inner-City	1	MMRV
PEDS0	47	4	348	Peds	Male	Hosp/clinic	South	Rural	1	MMRV
PEDS0	32		349	Peds		Hosp/clinic	South	Urban-Non-Inner	0	MMRV
PEDS0	49	4	350	Peds	Female	Hosp/clinic	South	Urban-Inner-City	1	MMRV
PEDS0	38	3	351	Peds	Female	Hosp/clinic	South	Rural	1	MMRV
PEDS0	42	1	352	Peds	Female	Private practice	South	Rural	1	MMRV
PEDS0	47	9	353	Peds	Female	Hosp/clinic	South	Urban-Non-Inner	1	MMRV
PEDS0	40	2	354	Peds	Female	Private practice	South	Urban-Non-Inner	1	MMRV
PEDS0	52	6	355	Peds	Female	Private practice	South	Urban-Non-Inner	1	MMRV
PEDS0	51	6	356	Peds	Female	Private practice	South	Rural	1	MMRV
PEDS0	45	4	357	Peds	Female	Private practice	Midwest	Urban-Non-Inner	1	MMRV
PEDS0	38		358	Peds	Female	Private practice	Midwest	Urban-Inner-City	0	MMRV
PEDS0	46	10	359	Peds	Male	Private practice	Midwest	Urban-Inner-City	1	MMRV
PEDS0	51	15	360	Peds	Male	HMO	Midwest	Urban-Non-Inner	1	MMRV
PEDS0	38	2	361	Peds	Female	Private practice	Midwest	Urban-Non-Inner	1	MMRV
PEDS0	46	6	362	Peds	Female	Private practice	Midwest	Urban-Inner-City	1	MMRV
PEDS0	39	9	363	Peds	Female	Private practice	Midwest	Urban-Inner-City	1	MMRV
PEDS0	51		364	Peds	Male	Private practice	Midwest	Urban-Inner-City	0	MMRV
PEDS0	45		365	Peds	Female	Private practice	Midwest	Urban-Inner-City	0	MMRV
PEDS0	39		366	Peds	Female	Private practice	Midwest	Urban-Non-Inner	0	MMRV
PEDS0	49	4	367	Peds	Male	Private practice	Midwest	Urban-Non-Inner	1	MMRV
PEDS0	62	75	368	Peds	Male	Private practice	Midwest	Rural	1	MMRV
PEDS0	51	5	369	Peds	Female	Private practice	Midwest	Urban-Non-Inner	1	MMRV
PEDS0	35	7	370	Peds	Female	Private practice	Midwest	Rural	1	MMRV
PEDS0	41		371	Peds	Female	HMO	Midwest	Urban-Non-Inner	0	MMRV
PEDS0	50		372	Peds	Female	Private practice	Midwest	Urban-Non-Inner	0	MMRV
PEDS0	53	6	373	Peds	Male	Private practice	Midwest	Urban-Inner-City	1	MMRV
PEDS0	61	6	374	Peds	Female	Private practice	Midwest	Urban-Inner-City	1	MMRV
PEDS0	41	4	375	Peds	Male	Private practice	Midwest	Urban-Inner-City	1	MMRV
PEDS0	44	11	376	Peds	Female	Private practice	Midwest	Urban-Non-Inner	1	MMRV
PEDS0	33	17	377	Peds	Female	Private practice	Midwest	Urban-Non-Inner	1	MMRV
PEDS0	61		378	Peds	Male	Private practice	Midwest	Urban-Non-Inner	0	MMRV
PEDS0	64	1	379	Peds	Male	Private practice	West	Urban-Non-Inner	1	MMRV
PEDS0	49		380	Peds	Female	Private practice	Midwest	Urban-Non-Inner	0	MMRV
PEDS0	64		381	Peds	Female	Private practice	Midwest	Urban-Non-Inner	0	MMRV
PEDS0	47	6	382	Peds	Female	Private practice	Midwest	Urban-Inner-City	1	MMRV
PEDS0	39	8	383	Peds	Female	Private practice	Midwest	Urban-Inner-City	1	MMRV
PEDS0	41	3	384	Peds	Female	Private practice	Midwest	Urban-Inner-City	1	MMRV
PEDS0	62		385	Peds		Private practice	Midwest	Urban-Inner-City	0	MMRV
PEDS0	46	3	386	Peds	Female	Hosp/clinic	Midwest	Urban-Inner-City	1	MMRV
PEDS0	62	4	387	Peds	Female	Private practice	Midwest	Urban-Non-Inner	1	MMRV
PEDS0	60	5	388	Peds	Female	Private practice	Midwest	Urban-Inner-City	1	MMRV
PEDS0	39	3	389	Peds	Female	Private practice	Midwest	Urban-Inner-City	1	MMRV
PEDS0	59		390	Peds	Male	Private practice	Midwest	Urban-Non-Inner	0	MMRV
PEDS0	57		391	Peds	Male	Private practice	Midwest	Rural	0	MMRV
PEDS0	39		392	Peds	Male	Private practice	South	Urban-Inner-City	0	MMRV
PEDS0	40		393	Peds	Female	Private practice	South	Urban-Non-Inner	0	MMRV
PEDS0	62		394	Peds	Female	Hosp/clinic	South	Urban-Inner-City	0	MMRV
PEDS0	53	3	395	Peds	Male	Private practice	South	Urban-Inner-City	1	MMRV
PEDS0	48		396	Peds	Male	Private practice	South	Urban-Non-Inner	0	MMRV
PEDS0	48	4	397	Peds	Female	Private practice	South	Urban-Inner-City	1	MMRV
PEDS0	43	3	398	Peds	Male	Private practice	South	Urban-Non-Inner	1	MMRV
PEDS0	48		399	Peds	Female	Private practice	South	Urban-Inner-City	0	MMRV
PEDS0	53	5	400	Peds	Female	Private practice	South	Urban-Non-Inner	1	MMRV
PEDS0	51	15	401	Peds	Male	Private practice	South	Urban-Non-Inner	1	MMRV
PEDS0	47	3	402	Peds	Female	Hosp/clinic	South	Urban-Non-Inner	1	MMRV
PEDS0	58	2	403	Peds	Female	Private practice	West	Urban-Non-Inner	1	MMRV
PEDS0	52	5	404	Peds	Male	Private practice	West	Urban-Non-Inner	1	MMRV
PEDS0	35	9	405	Peds	Female	Private practice	West	Urban-Non-Inner	1	MMRV
PEDS0	71		406	Peds	Male	Private practice	West	Urban-Inner-City	0	MMRV
PEDS0	64		407	Peds	Male	Private practice	West	Urban-Non-Inner	0	MMRV
PEDS0	52		408	Peds	Male	HMO	West	Urban-Non-Inner	0	MMRV
PEDS0	60		409	Peds	Male	Private practice	West	Urban-Non-Inner	0	MMRV
PEDS0	46		410	Peds	Female	Private practice	West	Urban-Non-Inner	0	MMRV
PEDS0	38		411	Peds	Male	Hosp/clinic	West	Urban-Inner-City	0	MMRV
PEDS0	47	20	412	Peds	Female	Hosp/clinic	West	Urban-Non-Inner	1	MMRV
PEDS0	44	3	413	Peds	Female	Private practice	West	Urban-Inner-City	1	MMRV
PEDS0	40		414	Peds	Female	Private practice	West	Urban-Inner-City	0	MMRV
PEDS0	58	5	415	Peds	Male	Private practice	West	Urban-Inner-City	1	MMRV
PEDS0	59	9	416	Peds	Female	Private practice	West	Urban-Inner-City	1	MMRV
PEDS0	52		417	Peds	Male	Private practice	West	Urban-Inner-City	0	MMRV
PEDS0	43		418	Peds	Female	Private practice	West	Urban-Non-Inner	0	MMRV
PEDS0	52	20	419	Peds	Female	HMO	West	Urban-Non-Inner	1	MMRV
PEDS0	48	35	420	Peds	Female	HMO	West	Urban-Non-Inner	1	MMRV
PEDS0	53	8	421	Peds	Female	HMO	West	Urban-Inner-City	1	MMRV
PEDS0	35	7	422	Peds	Female	HMO	West	Urban-Inner-City	1	MMRV
PEDS0	50	2	423	Peds	Male	Private practice	West	Urban-Non-Inner	1	MMRV
PEDS0	65	24	424	Peds	Male	HMO	West	Urban-Non-Inner	1	MMRV
PEDS0	66		425	Peds	Male	Private practice	West	Urban-Inner-City	0	MMRV
FM2	39	1	426	FM	Male	Private practice	Midwest	Urban-Non-Inner	1	VaccRiskComm
FM2	39	1	426	FM	Male	Private practice	Midwest	Urban-Non-Inner	1	Meningococcal
FM2	39	1	426	FM	Male	Private practice	Midwest	Urban-Non-Inner	0	HPV
FM1	39	4	427	FM	Female	Private practice	South	Urban-Non-Inner	1	MMRV
FM1	39	4	427	FM	Female	Private practice	South	Urban-Non-Inner	1	Influenza
FM1	39	4	427	FM	Female	Private practice	South	Urban-Non-Inner	1	FU Influenza
FM1	39	4	427	FM	Female	Private practice	South	Urban-Non-Inner	1	Rotavirus
FM2	56	6	428	FM	Female	Hosp/clinic	West	Urban-Non-Inner	0	VaccRiskComm
FM2	56	6	428	FM	Female	Hosp/clinic	West	Urban-Non-Inner	0	Meningococcal
FM2	56	6	428	FM	Female	Hosp/clinic	West	Urban-Non-Inner	1	HPV
FM2	53	21	429	FM	Female	Private practice	West	Urban-Non-Inner	1	VaccRiskComm
FM2	53	21	429	FM	Female	Private practice	West	Urban-Non-Inner	1	Meningococcal
FM2	53	21	429	FM	Female	Private practice	West	Urban-Non-Inner	1	HPV
FM1	54	2	430	FM	Female	Private practice	West	Urban-Inner-City	1	MMRV
FM1	54	2	430	FM	Female	Private practice	West	Urban-Inner-City	0	Influenza
FM1	54	2	430	FM	Female	Private practice	West	Urban-Inner-City	0	FU Influenza
FM1	54	2	430	FM	Female	Private practice	West	Urban-Inner-City	0	Rotavirus
FM2	54	2	431	FM	Female	Private practice	Midwest	Urban-Non-Inner	1	VaccRiskComm
FM2	54	2	431	FM	Female	Private practice	Midwest	Urban-Non-Inner	0	Meningococcal
FM2	54	2	431	FM	Female	Private practice	Midwest	Urban-Non-Inner	0	HPV
FM1	37	3	432	FM	Female	Private practice	Northeast	Rural	1	MMRV
FM1	37	3	432	FM	Female	Private practice	Northeast	Rural	1	Influenza
FM1	37	3	432	FM	Female	Private practice	Northeast	Rural	1	FU Influenza
FM1	37	3	432	FM	Female	Private practice	Northeast	Rural	1	Rotavirus
FM2		10	433	FM	Female	Hosp/clinic	South	Urban-Inner-City	1	VaccRiskComm
FM2		10	433	FM	Female	Hosp/clinic	South	Urban-Inner-City	1	Meningococcal
FM2		10	433	FM	Female	Hosp/clinic	South	Urban-Inner-City	1	HPV
FM1	35	2	434	FM	Female	Hosp/clinic	Midwest	Rural	1	MMRV
FM1	35	2	434	FM	Female	Hosp/clinic	Midwest	Rural	1	Influenza
FM1	35	2	434	FM	Female	Hosp/clinic	Midwest	Rural	1	FU Influenza
FM1	35	2	434	FM	Female	Hosp/clinic	Midwest	Rural	1	Rotavirus
FM1	61	2	435	FM	Male	Private practice	West	Rural	1	MMRV
FM1	61	2	435	FM	Male	Private practice	West	Rural	1	Influenza
FM1	61	2	435	FM	Male	Private practice	West	Rural	1	FU Influenza
FM1	61	2	435	FM	Male	Private practice	West	Rural	1	Rotavirus
FM2	52	130	436	FM	Male	HMO	West	Urban-Inner-City	1	VaccRiskComm
FM2	52	130	436	FM	Male	HMO	West	Urban-Inner-City	1	Meningococcal
FM2	52	130	436	FM	Male	HMO	West	Urban-Inner-City	0	HPV
FM1	37	8	437	FM	Male	Hosp/clinic	Northeast	Urban-Non-Inner	1	MMRV
FM1	37	8	437	FM	Male	Hosp/clinic	Northeast	Urban-Non-Inner	0	Influenza
FM1	37	8	437	FM	Male	Hosp/clinic	Northeast	Urban-Non-Inner	1	FU Influenza
FM1	37	8	437	FM	Male	Hosp/clinic	Northeast	Urban-Non-Inner	1	Rotavirus
FM1	53	18	438	FM	Female	Private practice	South	Urban-Non-Inner	0	MMRV
FM1	53	18	438	FM	Female	Private practice	South	Urban-Non-Inner	1	Influenza
FM1	53	18	438	FM	Female	Private practice	South	Urban-Non-Inner	0	FU Influenza
FM1	53	18	438	FM	Female	Private practice	South	Urban-Non-Inner	0	Rotavirus
FM2	78	2	439	FM	Male	Private practice	Midwest	Urban-Inner-City	1	VaccRiskComm
FM2	78	2	439	FM	Male	Private practice	Midwest	Urban-Inner-City	0	Meningococcal
FM2	78	2	439	FM	Male	Private practice	Midwest	Urban-Inner-City	1	HPV
FM2	48	14	440	FM	Male	Private practice	Midwest	Urban-Inner-City	0	VaccRiskComm
FM2	48	14	440	FM	Male	Private practice	Midwest	Urban-Inner-City	0	Meningococcal
FM2	48	14	440	FM	Male	Private practice	Midwest	Urban-Inner-City	0	HPV
FM2	47	100	441	FM	Male	HMO	West	Urban-Inner-City	0	VaccRiskComm
FM2	47	100	441	FM	Male	HMO	West	Urban-Inner-City	1	Meningococcal
FM2	47	100	441	FM	Male	HMO	West	Urban-Inner-City	0	HPV
FM2	45	10	442	FM	Female	Private practice	Northeast	Urban-Non-Inner	1	VaccRiskComm
FM2	45	10	442	FM	Female	Private practice	Northeast	Urban-Non-Inner	1	Meningococcal
FM2	45	10	442	FM	Female	Private practice	Northeast	Urban-Non-Inner	1	HPV
FM1	48	12	443	FM	Male	Private practice	Midwest	Urban-Non-Inner	1	MMRV
FM1	48	12	443	FM	Male	Private practice	Midwest	Urban-Non-Inner	1	Influenza
FM1	48	12	443	FM	Male	Private practice	Midwest	Urban-Non-Inner	1	FU Influenza
FM1	48	12	443	FM	Male	Private practice	Midwest	Urban-Non-Inner	1	Rotavirus
FM2	56	6	444	FM	Male	Private practice	West	Urban-Non-Inner	0	VaccRiskComm
FM2	56	6	444	FM	Male	Private practice	West	Urban-Non-Inner	0	Meningococcal
FM2	56	6	444	FM	Male	Private practice	West	Urban-Non-Inner	0	HPV
FM2	43	15	445	FM	Female	Hosp/clinic	Midwest	Urban-Inner-City	1	VaccRiskComm
FM2	43	15	445	FM	Female	Hosp/clinic	Midwest	Urban-Inner-City	1	Meningococcal
FM2	43	15	445	FM	Female	Hosp/clinic	Midwest	Urban-Inner-City	1	HPV
FM2	50	6	446	FM	Male	HMO	West	Urban-Non-Inner	0	VaccRiskComm
FM2	50	6	446	FM	Male	HMO	West	Urban-Non-Inner	1	Meningococcal
FM2	50	6	446	FM	Male	HMO	West	Urban-Non-Inner	0	HPV
FM1	48	30	447	FM	Female	Hosp/clinic	Northeast	Urban-Inner-City	1	MMRV
FM1	48	30	447	FM	Female	Hosp/clinic	Northeast	Urban-Inner-City	1	Influenza
FM1	48	30	447	FM	Female	Hosp/clinic	Northeast	Urban-Inner-City	1	FU Influenza
FM1	48	30	447	FM	Female	Hosp/clinic	Northeast	Urban-Inner-City	1	Rotavirus
FM2	58	4	448	FM	Male	Private practice	Midwest	Rural	0	VaccRiskComm
FM2	58	4	448	FM	Male	Private practice	Midwest	Rural	0	Meningococcal
FM2	58	4	448	FM	Male	Private practice	Midwest	Rural	1	HPV
FM1	52	1	449	FM	Male	Private practice	Midwest	Urban-Non-Inner	0	MMRV
FM1	52	1	449	FM	Male	Private practice	Midwest	Urban-Non-Inner	0	Influenza
FM1	52	1	449	FM	Male	Private practice	Midwest	Urban-Non-Inner	0	FU Influenza
FM1	52	1	449	FM	Male	Private practice	Midwest	Urban-Non-Inner	1	Rotavirus
FM2	47	2	450	FM	Male	Private practice	Midwest	Urban-Inner-City	0	VaccRiskComm
FM2	47	2	450	FM	Male	Private practice	Midwest	Urban-Inner-City	0	Meningococcal
FM2	47	2	450	FM	Male	Private practice	Midwest	Urban-Inner-City	0	HPV
FM2	58	1	451	FM	Male	Private practice	Midwest	Urban-Inner-City	1	VaccRiskComm
FM2	58	1	451	FM	Male	Private practice	Midwest	Urban-Inner-City	1	Meningococcal
FM2	58	1	451	FM	Male	Private practice	Midwest	Urban-Inner-City	0	HPV
FM2	61	11	452	FM	Male	Private practice	Northeast	Urban-Inner-City	1	VaccRiskComm
FM2	61	11	452	FM	Male	Private practice	Northeast	Urban-Inner-City	1	Meningococcal
FM2	61	11	452	FM	Male	Private practice	Northeast	Urban-Inner-City	1	HPV
FM1	53	2	453	FM	Female	Private practice	West	Rural	1	MMRV
FM1	53	2	453	FM	Female	Private practice	West	Rural	1	Influenza
FM1	53	2	453	FM	Female	Private practice	West	Rural	0	FU Influenza
FM1	53	2	453	FM	Female	Private practice	West	Rural	0	Rotavirus
FM2	54	9.5	454	FM	Female	Private practice	South	Rural	1	VaccRiskComm
FM2	54	9.5	454	FM	Female	Private practice	South	Rural	1	Meningococcal
FM2	54	9.5	454	FM	Female	Private practice	South	Rural	1	HPV
FM1	42	4	455	FM	Female	Private practice	Northeast	Urban-Non-Inner	1	MMRV
FM1	42	4	455	FM	Female	Private practice	Northeast	Urban-Non-Inner	1	Influenza
FM1	42	4	455	FM	Female	Private practice	Northeast	Urban-Non-Inner	1	FU Influenza
FM1	42	4	455	FM	Female	Private practice	Northeast	Urban-Non-Inner	1	Rotavirus
FM1	55	3	456	FM	Male	Private practice	South	Urban-Non-Inner	0	MMRV
FM1	55	3	456	FM	Male	Private practice	South	Urban-Non-Inner	1	Influenza
FM1	55	3	456	FM	Male	Private practice	South	Urban-Non-Inner	1	FU Influenza
FM1	55	3	456	FM	Male	Private practice	South	Urban-Non-Inner	0	Rotavirus
FM2	46	1	457	FM	Female	Private practice	South	Urban-Non-Inner	1	VaccRiskComm
FM2	46	1	457	FM	Female	Private practice	South	Urban-Non-Inner	1	Meningococcal
FM2	46	1	457	FM	Female	Private practice	South	Urban-Non-Inner	1	HPV
FM2	58	2	458	FM	Male	Private practice	Midwest	Urban-Non-Inner	1	VaccRiskComm
FM2	58	2	458	FM	Male	Private practice	Midwest	Urban-Non-Inner	1	Meningococcal
FM2	58	2	458	FM	Male	Private practice	Midwest	Urban-Non-Inner	0	HPV
FM2	63	6	459	FM	Male	Private practice	Midwest	Urban-Non-Inner	1	VaccRiskComm
FM2	63	6	459	FM	Male	Private practice	Midwest	Urban-Non-Inner	1	Meningococcal
FM2	63	6	459	FM	Male	Private practice	Midwest	Urban-Non-Inner	1	HPV
FM1	48	4	460	FM	Male	Private practice	Northeast	Urban-Non-Inner	1	MMRV
FM1	48	4	460	FM	Male	Private practice	Northeast	Urban-Non-Inner	1	Influenza
FM1	48	4	460	FM	Male	Private practice	Northeast	Urban-Non-Inner	1	FU Influenza
FM1	48	4	460	FM	Male	Private practice	Northeast	Urban-Non-Inner	1	Rotavirus
FM2	62	9	461	FM	Male	Private practice	West	Urban-Non-Inner	1	VaccRiskComm
FM2	62	9	461	FM	Male	Private practice	West	Urban-Non-Inner	1	Meningococcal
FM2	62	9	461	FM	Male	Private practice	West	Urban-Non-Inner	1	HPV
FM1	40	30	462	FM	Female	Hosp/clinic	South	Rural	1	MMRV
FM1	40	30	462	FM	Female	Hosp/clinic	South	Rural	1	Influenza
FM1	40	30	462	FM	Female	Hosp/clinic	South	Rural	1	FU Influenza
FM1	40	30	462	FM	Female	Hosp/clinic	South	Rural	1	Rotavirus
FM1	44	200	463	FM	Male	Private practice	West	Urban-Non-Inner	0	MMRV
FM1	44	200	463	FM	Male	Private practice	West	Urban-Non-Inner	0	Influenza
FM1	44	200	463	FM	Male	Private practice	West	Urban-Non-Inner	0	FU Influenza
FM1	44	200	463	FM	Male	Private practice	West	Urban-Non-Inner	0	Rotavirus
FM2	47	2	464	FM	Female	Private practice	South	Urban-Inner-City	1	VaccRiskComm
FM2	47	2	464	FM	Female	Private practice	South	Urban-Inner-City	1	Meningococcal
FM2	47	2	464	FM	Female	Private practice	South	Urban-Inner-City	1	HPV
FM1	46	5	465	FM	Female	Private practice	South	Urban-Inner-City	1	MMRV
FM1	46	5	465	FM	Female	Private practice	South	Urban-Inner-City	1	Influenza
FM1	46	5	465	FM	Female	Private practice	South	Urban-Inner-City	1	FU Influenza
FM1	46	5	465	FM	Female	Private practice	South	Urban-Inner-City	1	Rotavirus
FM2	41	3	466	FM	Male	Private practice	South	Urban-Non-Inner	1	VaccRiskComm
FM2	41	3	466	FM	Male	Private practice	South	Urban-Non-Inner	0	Meningococcal
FM2	41	3	466	FM	Male	Private practice	South	Urban-Non-Inner	0	HPV
FM1	59	6	467	FM	Male	Hosp/clinic	South	Urban-Non-Inner	1	MMRV
FM1	59	6	467	FM	Male	Hosp/clinic	South	Urban-Non-Inner	1	Influenza
FM1	59	6	467	FM	Male	Hosp/clinic	South	Urban-Non-Inner	1	FU Influenza
FM1	59	6	467	FM	Male	Hosp/clinic	South	Urban-Non-Inner	1	Rotavirus
FM1	42	2	468	FM	Male	Hosp/clinic	West	Urban-Non-Inner	1	MMRV
FM1	42	2	468	FM	Male	Hosp/clinic	West	Urban-Non-Inner	1	Influenza
FM1	42	2	468	FM	Male	Hosp/clinic	West	Urban-Non-Inner	1	FU Influenza
FM1	42	2	468	FM	Male	Hosp/clinic	West	Urban-Non-Inner	1	Rotavirus
FM1	39	28	469	FM	Male	Private practice	South	Rural	1	MMRV
FM1	39	28	469	FM	Male	Private practice	South	Rural	1	Influenza
FM1	39	28	469	FM	Male	Private practice	South	Rural	1	FU Influenza
FM1	39	28	469	FM	Male	Private practice	South	Rural	1	Rotavirus
FM1	43	3	470	FM	Female	Private practice	South	Urban-Inner-City	1	MMRV
FM1	43	3	470	FM	Female	Private practice	South	Urban-Inner-City	0	Influenza
FM1	43	3	470	FM	Female	Private practice	South	Urban-Inner-City	1	FU Influenza
FM1	43	3	470	FM	Female	Private practice	South	Urban-Inner-City	1	Rotavirus
FM1	44	25	471	FM	Male	Hosp/clinic	South	Urban-Non-Inner	1	MMRV
FM1	44	25	471	FM	Male	Hosp/clinic	South	Urban-Non-Inner	1	Influenza
FM1	44	25	471	FM	Male	Hosp/clinic	South	Urban-Non-Inner	1	FU Influenza
FM1	44	25	471	FM	Male	Hosp/clinic	South	Urban-Non-Inner	1	Rotavirus
FM2	44	5	472	FM	Male	Private practice	Midwest	Rural	1	VaccRiskComm
FM2	44	5	472	FM	Male	Private practice	Midwest	Rural	0	Meningococcal
FM2	44	5	472	FM	Male	Private practice	Midwest	Rural	0	HPV
FM2	49	2	473	FM	Male	Private practice	South	Rural	1	VaccRiskComm
FM2	49	2	473	FM	Male	Private practice	South	Rural	1	Meningococcal
FM2	49	2	473	FM	Male	Private practice	South	Rural	1	HPV
FM2	65	4	474	FM	Male	Hosp/clinic	West	Rural	1	VaccRiskComm
FM2	65	4	474	FM	Male	Hosp/clinic	West	Rural	1	Meningococcal
FM2	65	4	474	FM	Male	Hosp/clinic	West	Rural	1	HPV
FM2	53	2	475	FM	Female	Private practice	South	Urban-Non-Inner	0	VaccRiskComm
FM2	53	2	475	FM	Female	Private practice	South	Urban-Non-Inner	0	Meningococcal
FM2	53	2	475	FM	Female	Private practice	South	Urban-Non-Inner	0	HPV
FM2	55	24	476	FM	Female	Private practice	Midwest	Rural	1	VaccRiskComm
FM2	55	24	476	FM	Female	Private practice	Midwest	Rural	0	Meningococcal
FM2	55	24	476	FM	Female	Private practice	Midwest	Rural	1	HPV
FM1	41	7	477	FM	Male	Private practice	Northeast	Urban-Non-Inner	1	MMRV
FM1	41	7	477	FM	Male	Private practice	Northeast	Urban-Non-Inner	1	Influenza
FM1	41	7	477	FM	Male	Private practice	Northeast	Urban-Non-Inner	1	FU Influenza
FM1	41	7	477	FM	Male	Private practice	Northeast	Urban-Non-Inner	1	Rotavirus
FM1	62	2	478	FM	Male	Private practice	South	Rural	1	MMRV
FM1	62	2	478	FM	Male	Private practice	South	Rural	1	Influenza
FM1	62	2	478	FM	Male	Private practice	South	Rural	1	FU Influenza
FM1	62	2	478	FM	Male	Private practice	South	Rural	1	Rotavirus
FM1	51	17	479	FM	Male	Hosp/clinic	Midwest	Urban-Inner-City	1	MMRV
FM1	51	17	479	FM	Male	Hosp/clinic	Midwest	Urban-Inner-City	1	Influenza
FM1	51	17	479	FM	Male	Hosp/clinic	Midwest	Urban-Inner-City	1	FU Influenza
FM1	51	17	479	FM	Male	Hosp/clinic	Midwest	Urban-Inner-City	1	Rotavirus
FM2	45	1	480	FM	Male	Private practice	Midwest	Urban-Non-Inner	0	VaccRiskComm
FM2	45	1	480	FM	Male	Private practice	Midwest	Urban-Non-Inner	0	Meningococcal
FM2	45	1	480	FM	Male	Private practice	Midwest	Urban-Non-Inner	0	HPV
FM1	54	5	481	FM	Female	Private practice	West	Urban-Non-Inner	1	MMRV
FM1	54	5	481	FM	Female	Private practice	West	Urban-Non-Inner	1	Influenza
FM1	54	5	481	FM	Female	Private practice	West	Urban-Non-Inner	0	FU Influenza
FM1	54	5	481	FM	Female	Private practice	West	Urban-Non-Inner	0	Rotavirus
FM1	36	3	482	FM	Male	Private practice	Midwest	Urban-Inner-City	1	MMRV
FM1	36	3	482	FM	Male	Private practice	Midwest	Urban-Inner-City	1	Influenza
FM1	36	3	482	FM	Male	Private practice	Midwest	Urban-Inner-City	1	FU Influenza
FM1	36	3	482	FM	Male	Private practice	Midwest	Urban-Inner-City	1	Rotavirus
FM1	36	3	483	FM	Female	Private practice	South	Urban-Inner-City	1	MMRV
FM1	36	3	483	FM	Female	Private practice	South	Urban-Inner-City	1	Influenza
FM1	36	3	483	FM	Female	Private practice	South	Urban-Inner-City	1	FU Influenza
FM1	36	3	483	FM	Female	Private practice	South	Urban-Inner-City	1	Rotavirus
FM2	63	1	484	FM	Male	Private practice	Midwest	Urban-Inner-City	1	VaccRiskComm
FM2	63	1	484	FM	Male	Private practice	Midwest	Urban-Inner-City	0	Meningococcal
FM2	63	1	484	FM	Male	Private practice	Midwest	Urban-Inner-City	1	HPV
FM2	49	25	485	FM	Male	Private practice	Midwest	Rural	1	VaccRiskComm
FM2	49	25	485	FM	Male	Private practice	Midwest	Rural	1	Meningococcal
FM2	49	25	485	FM	Male	Private practice	Midwest	Rural	1	HPV
FM1	54	1	486	FM	Male	Private practice	Northeast	Urban-Non-Inner	1	MMRV
FM1	54	1	486	FM	Male	Private practice	Northeast	Urban-Non-Inner	1	Influenza
FM1	54	1	486	FM	Male	Private practice	Northeast	Urban-Non-Inner	1	FU Influenza
FM1	54	1	486	FM	Male	Private practice	Northeast	Urban-Non-Inner	1	Rotavirus
FM1	40	3	487	FM	Female	Private practice	Midwest	Rural	0	MMRV
FM1	40	3	487	FM	Female	Private practice	Midwest	Rural	1	Influenza
FM1	40	3	487	FM	Female	Private practice	Midwest	Rural	0	FU Influenza
FM1	40	3	487	FM	Female	Private practice	Midwest	Rural	0	Rotavirus
FM2	55	15	488	FM	Male	Private practice	Midwest	Urban-Inner-City	1	VaccRiskComm
FM2	55	15	488	FM	Male	Private practice	Midwest	Urban-Inner-City	0	Meningococcal
FM2	55	15	488	FM	Male	Private practice	Midwest	Urban-Inner-City	0	HPV
FM2	58	10	489	FM	Male	Private practice	Midwest	Rural	1	VaccRiskComm
FM2	58	10	489	FM	Male	Private practice	Midwest	Rural	1	Meningococcal
FM2	58	10	489	FM	Male	Private practice	Midwest	Rural	0	HPV
FM2	54	3	490	FM	Male	Hosp/clinic	West	Urban-Non-Inner	1	VaccRiskComm
FM2	54	3	490	FM	Male	Hosp/clinic	West	Urban-Non-Inner	1	Meningococcal
FM2	54	3	490	FM	Male	Hosp/clinic	West	Urban-Non-Inner	1	HPV
FM2	56	100	491	FM	Male	Private practice	South	Rural	1	VaccRiskComm
FM2	56	100	491	FM	Male	Private practice	South	Rural	1	Meningococcal
FM2	56	100	491	FM	Male	Private practice	South	Rural	1	HPV
FM2	53	3	492	FM	Male	Hosp/clinic	Midwest	Rural	1	VaccRiskComm
FM2	53	3	492	FM	Male	Hosp/clinic	Midwest	Rural	1	Meningococcal
FM2	53	3	492	FM	Male	Hosp/clinic	Midwest	Rural	1	HPV
FM2	51	100	493	FM	Female	Private practice	West	Urban-Non-Inner	1	VaccRiskComm
FM2	51	100	493	FM	Female	Private practice	West	Urban-Non-Inner	1	Meningococcal
FM2	51	100	493	FM	Female	Private practice	West	Urban-Non-Inner	1	HPV
FM2	49	2	494	FM	Female	Private practice	South	Urban-Non-Inner	1	VaccRiskComm
FM2	49	2	494	FM	Female	Private practice	South	Urban-Non-Inner	1	Meningococcal
FM2	49	2	494	FM	Female	Private practice	South	Urban-Non-Inner	1	HPV
FM2	52	17	495	FM	Male	Private practice	South	Urban-Non-Inner	0	VaccRiskComm
FM2	52	17	495	FM	Male	Private practice	South	Urban-Non-Inner	1	Meningococcal
FM2	52	17	495	FM	Male	Private practice	South	Urban-Non-Inner	0	HPV
FM1	60	18	496	FM	Male	Private practice	Northeast	Rural	1	MMRV
FM1	60	18	496	FM	Male	Private practice	Northeast	Rural	1	Influenza
FM1	60	18	496	FM	Male	Private practice	Northeast	Rural	1	FU Influenza
FM1	60	18	496	FM	Male	Private practice	Northeast	Rural	1	Rotavirus
FM2	57	3	497	FM	Male	Private practice	South	Rural	0	VaccRiskComm
FM2	57	3	497	FM	Male	Private practice	South	Rural	1	Meningococcal
FM2	57	3	497	FM	Male	Private practice	South	Rural	0	HPV
FM1	60	10	498	FM	Male	Private practice	Northeast	Rural	1	MMRV
FM1	60	10	498	FM	Male	Private practice	Northeast	Rural	1	Influenza
FM1	60	10	498	FM	Male	Private practice	Northeast	Rural	1	FU Influenza
FM1	60	10	498	FM	Male	Private practice	Northeast	Rural	1	Rotavirus
FM2	55	3	499	FM	Female	Private practice	West	Urban-Non-Inner	0	VaccRiskComm
FM2	55	3	499	FM	Female	Private practice	West	Urban-Non-Inner	0	Meningococcal
FM2	55	3	499	FM	Female	Private practice	West	Urban-Non-Inner	0	HPV
FM1	38	2	500	FM	Male	Private practice	South	Rural	1	MMRV
FM1	38	2	500	FM	Male	Private practice	South	Rural	1	Influenza
FM1	38	2	500	FM	Male	Private practice	South	Rural	1	FU Influenza
FM1	38	2	500	FM	Male	Private practice	South	Rural	0	Rotavirus
FM1	42	1	501	FM	Male	Private practice	South	Urban-Non-Inner	1	MMRV
FM1	42	1	501	FM	Male	Private practice	South	Urban-Non-Inner	1	Influenza
FM1	42	1	501	FM	Male	Private practice	South	Urban-Non-Inner	1	FU Influenza
FM1	42	1	501	FM	Male	Private practice	South	Urban-Non-Inner	0	Rotavirus
FM1	50	5	502	FM	Female	Private practice	South	Urban-Inner-City	1	MMRV
FM1	50	5	502	FM	Female	Private practice	South	Urban-Inner-City	1	Influenza
FM1	50	5	502	FM	Female	Private practice	South	Urban-Inner-City	1	FU Influenza
FM1	50	5	502	FM	Female	Private practice	South	Urban-Inner-City	1	Rotavirus
FM2	41	1	503	FM	Male	Private practice	Midwest	Rural	1	VaccRiskComm
FM2	41	1	503	FM	Male	Private practice	Midwest	Rural	1	Meningococcal
FM2	41	1	503	FM	Male	Private practice	Midwest	Rural	0	HPV
FM1	50	8	504	FM	Male	Private practice	South	Urban-Non-Inner	1	MMRV
FM1	50	8	504	FM	Male	Private practice	South	Urban-Non-Inner	1	Influenza
FM1	50	8	504	FM	Male	Private practice	South	Urban-Non-Inner	0	FU Influenza
FM1	50	8	504	FM	Male	Private practice	South	Urban-Non-Inner	0	Rotavirus
FM1	52	4	505	FM	Male	Private practice	South	Rural	1	MMRV
FM1	52	4	505	FM	Male	Private practice	South	Rural	0	Influenza
FM1	52	4	505	FM	Male	Private practice	South	Rural	1	FU Influenza
FM1	52	4	505	FM	Male	Private practice	South	Rural	1	Rotavirus
FM1	56	11	506	FM	Male	Private practice	Midwest	Rural	1	MMRV
FM1	56	11	506	FM	Male	Private practice	Midwest	Rural	1	Influenza
FM1	56	11	506	FM	Male	Private practice	Midwest	Rural	1	FU Influenza
FM1	56	11	506	FM	Male	Private practice	Midwest	Rural	1	Rotavirus
FM2	59	12	507	FM	Male	Hosp/clinic	South	Urban-Inner-City	0	VaccRiskComm
FM2	59	12	507	FM	Male	Hosp/clinic	South	Urban-Inner-City	1	Meningococcal
FM2	59	12	507	FM	Male	Hosp/clinic	South	Urban-Inner-City	1	HPV
FM2	52	16	508	FM	Male	Hosp/clinic	Midwest	Urban-Inner-City	1	VaccRiskComm
FM2	52	16	508	FM	Male	Hosp/clinic	Midwest	Urban-Inner-City	1	Meningococcal
FM2	52	16	508	FM	Male	Hosp/clinic	Midwest	Urban-Inner-City	1	HPV
FM1	48	8	509	FM	Male	Hosp/clinic	South	Urban-Inner-City	1	MMRV
FM1	48	8	509	FM	Male	Hosp/clinic	South	Urban-Inner-City	0	Influenza
FM1	48	8	509	FM	Male	Hosp/clinic	South	Urban-Inner-City	1	FU Influenza
FM1	48	8	509	FM	Male	Hosp/clinic	South	Urban-Inner-City	0	Rotavirus
FM1	39	2	510	FM	Female	Private practice	Midwest	Urban-Inner-City	1	MMRV
FM1	39	2	510	FM	Female	Private practice	Midwest	Urban-Inner-City	1	Influenza
FM1	39	2	510	FM	Female	Private practice	Midwest	Urban-Inner-City	1	FU Influenza
FM1	39	2	510	FM	Female	Private practice	Midwest	Urban-Inner-City	1	Rotavirus
FM1	38	10	511	FM	Male	Private practice	Midwest	Rural	1	MMRV
FM1	38	10	511	FM	Male	Private practice	Midwest	Rural	1	Influenza
FM1	38	10	511	FM	Male	Private practice	Midwest	Rural	1	FU Influenza
FM1	38	10	511	FM	Male	Private practice	Midwest	Rural	1	Rotavirus
FM2	46	2	512	FM	Female	Private practice	Northeast	Urban-Non-Inner	0	VaccRiskComm
FM2	46	2	512	FM	Female	Private practice	Northeast	Urban-Non-Inner	0	Meningococcal
FM2	46	2	512	FM	Female	Private practice	Northeast	Urban-Non-Inner	0	HPV
FM1	47	2	513	FM	Male	Private practice	Northeast	Rural	0	MMRV
FM1	47	2	513	FM	Male	Private practice	Northeast	Rural	0	Influenza
FM2	39	1	514	FM	Female	Private practice	South	Rural	1	VaccRiskComm
FM2	39	1	514	FM	Female	Private practice	South	Rural	1	Meningococcal
FM2	39	1	514	FM	Female	Private practice	South	Rural	1	HPV
FM1	38	10	515	FM	Female	Hosp/clinic	South	Rural	1	MMRV
FM1	38	10	515	FM	Female	Hosp/clinic	South	Rural	1	Influenza
FM1	38	10	515	FM	Female	Hosp/clinic	South	Rural	1	FU Influenza
FM1	38	10	515	FM	Female	Hosp/clinic	South	Rural	1	Rotavirus
FM2	49	3	516	FM	Male	Private practice	Midwest	Urban-Non-Inner	1	VaccRiskComm
FM2	49	3	516	FM	Male	Private practice	Midwest	Urban-Non-Inner	1	Meningococcal
FM2	49	3	516	FM	Male	Private practice	Midwest	Urban-Non-Inner	1	HPV
FM1	56	3	517	FM	Male	Private practice	West	Urban-Inner-City	1	MMRV
FM1	56	3	517	FM	Male	Private practice	West	Urban-Inner-City	0	Influenza
FM1	56	3	517	FM	Male	Private practice	West	Urban-Inner-City	1	FU Influenza
FM1	56	3	517	FM	Male	Private practice	West	Urban-Inner-City	0	Rotavirus
FM1	54	13	518	FM	Male	Private practice	South	Urban-Non-Inner	0	MMRV
FM1	54	13	518	FM	Male	Private practice	South	Urban-Non-Inner	0	Influenza
FM1	54	13	518	FM	Male	Private practice	South	Urban-Non-Inner	1	FU Influenza
FM1	54	13	518	FM	Male	Private practice	South	Urban-Non-Inner	0	Rotavirus
FM2	64	8	519	FM	Male	Hosp/clinic	West	Urban-Non-Inner	1	VaccRiskComm
FM2	64	8	519	FM	Male	Hosp/clinic	West	Urban-Non-Inner	1	Meningococcal
FM2	64	8	519	FM	Male	Hosp/clinic	West	Urban-Non-Inner	1	HPV
FM2	51	4	520	FM	Male	Private practice	West	Rural	1	VaccRiskComm
FM2	51	4	520	FM	Male	Private practice	West	Rural	1	Meningococcal
FM2	51	4	520	FM	Male	Private practice	West	Rural	0	HPV
FM1	46	3	521	FM	Female	Private practice	Midwest	Rural	0	MMRV
FM1	46	3	521	FM	Female	Private practice	Midwest	Rural	1	Influenza
FM1	46	3	521	FM	Female	Private practice	Midwest	Rural	1	FU Influenza
FM1	46	3	521	FM	Female	Private practice	Midwest	Rural	1	Rotavirus
FM2	53	2	522	FM	Male	Private practice	Midwest	Rural	1	VaccRiskComm
FM2	53	2	522	FM	Male	Private practice	Midwest	Rural	1	Meningococcal
FM2	53	2	522	FM	Male	Private practice	Midwest	Rural	1	HPV
FM2	65	2	523	FM	Male	Private practice	West	Urban-Non-Inner	1	VaccRiskComm
FM2	65	2	523	FM	Male	Private practice	West	Urban-Non-Inner	1	Meningococcal
FM2	65	2	523	FM	Male	Private practice	West	Urban-Non-Inner	1	HPV
FM1	52	10	524	FM	Female	Private practice	Midwest	Urban-Inner-City	1	MMRV
FM1	52	10	524	FM	Female	Private practice	Midwest	Urban-Inner-City	1	Influenza
FM1	52	10	524	FM	Female	Private practice	Midwest	Urban-Inner-City	1	FU Influenza
FM1	52	10	524	FM	Female	Private practice	Midwest	Urban-Inner-City	1	Rotavirus
FM1	45	4	525	FM	Male	Private practice	Midwest	Urban-Non-Inner	1	MMRV
FM1	45	4	525	FM	Male	Private practice	Midwest	Urban-Non-Inner	1	Influenza
FM1	45	4	525	FM	Male	Private practice	Midwest	Urban-Non-Inner	1	FU Influenza
FM1	45	4	525	FM	Male	Private practice	Midwest	Urban-Non-Inner	1	Rotavirus
FM2	55	2	526	FM	Male	Private practice	South	Urban-Non-Inner	1	VaccRiskComm
FM2	55	2	526	FM	Male	Private practice	South	Urban-Non-Inner	1	Meningococcal
FM2	55	2	526	FM	Male	Private practice	South	Urban-Non-Inner	1	HPV
FM1	51	1	527	FM	Female	Private practice	South	Rural	1	MMRV
FM1	51	1	527	FM	Female	Private practice	South	Rural	1	Influenza
FM1	51	1	527	FM	Female	Private practice	South	Rural	1	FU Influenza
FM1	51	1	527	FM	Female	Private practice	South	Rural	1	Rotavirus
FM1	46	1	528	FM	Male	Private practice	Midwest	Urban-Inner-City	1	MMRV
FM1	46	1	528	FM	Male	Private practice	Midwest	Urban-Inner-City	1	Influenza
FM1	46	1	528	FM	Male	Private practice	Midwest	Urban-Inner-City	1	FU Influenza
FM1	46	1	528	FM	Male	Private practice	Midwest	Urban-Inner-City	1	Rotavirus
FM2	71	3	529	FM	Male	Hosp/clinic	West	Urban-Non-Inner	1	VaccRiskComm
FM2	71	3	529	FM	Male	Hosp/clinic	West	Urban-Non-Inner	1	Meningococcal
FM2	71	3	529	FM	Male	Hosp/clinic	West	Urban-Non-Inner	1	HPV
FM1	54	3	530	FM	Male	Private practice	Northeast	Urban-Non-Inner	1	MMRV
FM1	54	3	530	FM	Male	Private practice	Northeast	Urban-Non-Inner	1	Influenza
FM1	54	3	530	FM	Male	Private practice	Northeast	Urban-Non-Inner	1	FU Influenza
FM1	54	3	530	FM	Male	Private practice	Northeast	Urban-Non-Inner	1	Rotavirus
FM2	56	12	531	FM	Male	Private practice	Midwest	Urban-Non-Inner	1	VaccRiskComm
FM2	56	12	531	FM	Male	Private practice	Midwest	Urban-Non-Inner	1	Meningococcal
FM2	56	12	531	FM	Male	Private practice	Midwest	Urban-Non-Inner	1	HPV
FM1	50	45	532	FM	Male	Private practice	West	Urban-Non-Inner	1	MMRV
FM1	50	45	532	FM	Male	Private practice	West	Urban-Non-Inner	1	Influenza
FM1	50	45	532	FM	Male	Private practice	West	Urban-Non-Inner	1	FU Influenza
FM1	50	45	532	FM	Male	Private practice	West	Urban-Non-Inner	0	Rotavirus
FM2	57	10	533	FM	Male	Hosp/clinic	South	Urban-Non-Inner	0	VaccRiskComm
FM2	57	10	533	FM	Male	Hosp/clinic	South	Urban-Non-Inner	0	Meningococcal
FM2	57	10	533	FM	Male	Hosp/clinic	South	Urban-Non-Inner	0	HPV
FM2	42	8	534	FM	Female	HMO	West	Urban-Non-Inner	1	VaccRiskComm
FM2	42	8	534	FM	Female	HMO	West	Urban-Non-Inner	1	Meningococcal
FM2	42	8	534	FM	Female	HMO	West	Urban-Non-Inner	1	HPV
FM2	55	5	535	FM	Male	Private practice	West	Urban-Non-Inner	0	VaccRiskComm
FM2	55	5	535	FM	Male	Private practice	West	Urban-Non-Inner	0	Meningococcal
FM2	55	5	535	FM	Male	Private practice	West	Urban-Non-Inner	0	HPV
FM1	43	6	536	FM	Male	Private practice	Northeast	Rural	1	MMRV
FM1	43	6	536	FM	Male	Private practice	Northeast	Rural	1	Influenza
FM1	43	6	536	FM	Male	Private practice	Northeast	Rural	1	FU Influenza
FM1	43	6	536	FM	Male	Private practice	Northeast	Rural	1	Rotavirus
FM2	63	9	537	FM	Male	Private practice	South	Urban-Non-Inner	1	VaccRiskComm
FM2	63	9	537	FM	Male	Private practice	South	Urban-Non-Inner	0	Meningococcal
FM2	63	9	537	FM	Male	Private practice	South	Urban-Non-Inner	1	HPV
FM2	60	8	538	FM	Male	Hosp/clinic	Midwest	Urban-Non-Inner	1	VaccRiskComm
FM2	60	8	538	FM	Male	Hosp/clinic	Midwest	Urban-Non-Inner	0	Meningococcal
FM2	60	8	538	FM	Male	Hosp/clinic	Midwest	Urban-Non-Inner	1	HPV
FM2	40	2	539	FM	Female	Private practice	South	Urban-Non-Inner	1	VaccRiskComm
FM2	40	2	539	FM	Female	Private practice	South	Urban-Non-Inner	1	Meningococcal
FM2	40	2	539	FM	Female	Private practice	South	Urban-Non-Inner	1	HPV
FM2	53	17	540	FM	Female	Private practice	South	Urban-Inner-City	1	VaccRiskComm
FM2	53	17	540	FM	Female	Private practice	South	Urban-Inner-City	0	Meningococcal
FM2	53	17	540	FM	Female	Private practice	South	Urban-Inner-City	1	HPV
FM1	55	1	541	FM	Male	Private practice	South	Urban-Non-Inner	0	MMRV
FM1	55	1	541	FM	Male	Private practice	South	Urban-Non-Inner	0	Influenza
FM1	55	1	541	FM	Male	Private practice	South	Urban-Non-Inner	1	FU Influenza
FM1	55	1	541	FM	Male	Private practice	South	Urban-Non-Inner	0	Rotavirus
FM1	34	6	542	FM	Female	Hosp/clinic	West	Urban-Non-Inner	1	MMRV
FM1	34	6	542	FM	Female	Hosp/clinic	West	Urban-Non-Inner	0	Influenza
FM1	34	6	542	FM	Female	Hosp/clinic	West	Urban-Non-Inner	0	FU Influenza
FM1	34	6	542	FM	Female	Hosp/clinic	West	Urban-Non-Inner	0	Rotavirus
FM1	38	15	543	FM	Female	Private practice	West	Urban-Non-Inner	1	MMRV
FM1	38	15	543	FM	Female	Private practice	West	Urban-Non-Inner	1	Influenza
FM1	38	15	543	FM	Female	Private practice	West	Urban-Non-Inner	1	FU Influenza
FM1	38	15	543	FM	Female	Private practice	West	Urban-Non-Inner	1	Rotavirus
FM1	52	10	544	FM	Male	Private practice	South	Rural	1	MMRV
FM1	52	10	544	FM	Male	Private practice	South	Rural	1	Influenza
FM1	52	10	544	FM	Male	Private practice	South	Rural	0	FU Influenza
FM1	52	10	544	FM	Male	Private practice	South	Rural	1	Rotavirus
FM2	49	6	545	FM	Female	Hosp/clinic	South	Rural	1	VaccRiskComm
FM2	49	6	545	FM	Female	Hosp/clinic	South	Rural	1	Meningococcal
FM2	49	6	545	FM	Female	Hosp/clinic	South	Rural	1	HPV
FM1	56	5	546	FM	Male	Hosp/clinic	Midwest	Urban-Non-Inner	1	MMRV
FM1	56	5	546	FM	Male	Hosp/clinic	Midwest	Urban-Non-Inner	1	Influenza
FM1	56	5	546	FM	Male	Hosp/clinic	Midwest	Urban-Non-Inner	0	FU Influenza
FM1	56	5	546	FM	Male	Hosp/clinic	Midwest	Urban-Non-Inner	1	Rotavirus
FM1	39	30	547	FM	Female	Hosp/clinic	South	Urban-Non-Inner	1	MMRV
FM1	39	30	547	FM	Female	Hosp/clinic	South	Urban-Non-Inner	0	Influenza
FM1	39	30	547	FM	Female	Hosp/clinic	South	Urban-Non-Inner	0	FU Influenza
FM1	39	30	547	FM	Female	Hosp/clinic	South	Urban-Non-Inner	0	Rotavirus
FM1	39		548	FM	Female	Private practice	South	Rural	1	MMRV
FM1	39		548	FM	Female	Private practice	South	Rural	0	Influenza
FM1	39		548	FM	Female	Private practice	South	Rural	1	FU Influenza
FM1	39		548	FM	Female	Private practice	South	Rural	0	Rotavirus
FM1	42	30	549	FM	Female	HMO	West	Urban-Inner-City	1	MMRV
FM1	42	30	549	FM	Female	HMO	West	Urban-Inner-City	1	Influenza
FM1	42	30	549	FM	Female	HMO	West	Urban-Inner-City	1	FU Influenza
FM1	42	30	549	FM	Female	HMO	West	Urban-Inner-City	1	Rotavirus
FM2	46	20	550	FM	Male	Hosp/clinic	Northeast	Urban-Inner-City	1	VaccRiskComm
FM2	46	20	550	FM	Male	Hosp/clinic	Northeast	Urban-Inner-City	1	Meningococcal
FM2	46	20	550	FM	Male	Hosp/clinic	Northeast	Urban-Inner-City	1	HPV
FM2	45	8	551	FM	Male	Private practice	Midwest	Urban-Non-Inner	1	VaccRiskComm
FM2	45	8	551	FM	Male	Private practice	Midwest	Urban-Non-Inner	0	Meningococcal
FM2	45	8	551	FM	Male	Private practice	Midwest	Urban-Non-Inner	1	HPV
FM1	41	22	552	FM	Female	Hosp/clinic	Northeast	Urban-Inner-City	1	MMRV
FM1	41	22	552	FM	Female	Hosp/clinic	Northeast	Urban-Inner-City	1	Influenza
FM1	41	22	552	FM	Female	Hosp/clinic	Northeast	Urban-Inner-City	1	FU Influenza
FM1	41	22	552	FM	Female	Hosp/clinic	Northeast	Urban-Inner-City	1	Rotavirus
FM1	37	5	553	FM	Female	Private practice	West	Urban-Non-Inner	1	MMRV
FM1	37	5	553	FM	Female	Private practice	West	Urban-Non-Inner	0	Influenza
FM1	37	5	553	FM	Female	Private practice	West	Urban-Non-Inner	0	FU Influenza
FM1	37	5	553	FM	Female	Private practice	West	Urban-Non-Inner	0	Rotavirus
FM1	60	1	554	FM	Male	Private practice	Northeast	Rural	0	MMRV
FM1	60	1	554	FM	Male	Private practice	Northeast	Rural	0	Influenza
FM1	60	1	554	FM	Male	Private practice	Northeast	Rural	0	FU Influenza
FM1	60	1	554	FM	Male	Private practice	Northeast	Rural	0	Rotavirus
FM1	54	30	555	FM	Female	Private practice	South	Urban-Inner-City	0	MMRV
FM1	54	30	555	FM	Female	Private practice	South	Urban-Inner-City	1	Influenza
FM1	54	30	555	FM	Female	Private practice	South	Urban-Inner-City	1	FU Influenza
FM1	54	30	555	FM	Female	Private practice	South	Urban-Inner-City	0	Rotavirus
FM1	60	2	556	FM	Male	Private practice	South	Rural	1	MMRV
FM1	60	2	556	FM	Male	Private practice	South	Rural	1	Influenza
FM1	60	2	556	FM	Male	Private practice	South	Rural	1	FU Influenza
FM2	63	3	557	FM	Male	Private practice	Midwest	Rural	1	VaccRiskComm
FM2	63	3	557	FM	Male	Private practice	Midwest	Rural	1	Meningococcal
FM2	63	3	557	FM	Male	Private practice	Midwest	Rural	1	HPV
FM1	37	4	558	FM	Female	Private practice	Midwest	Urban-Non-Inner	1	MMRV
FM1	37	4	558	FM	Female	Private practice	Midwest	Urban-Non-Inner	1	Influenza
FM1	37	4	558	FM	Female	Private practice	Midwest	Urban-Non-Inner	1	FU Influenza
FM1	57	5	559	FM	Female	Hosp/clinic	South	Rural	1	MMRV
FM1	57	5	559	FM	Female	Hosp/clinic	South	Rural	0	Influenza
FM1	57	5	559	FM	Female	Hosp/clinic	South	Rural	0	FU Influenza
FM1	57	5	559	FM	Female	Hosp/clinic	South	Rural	0	Rotavirus
FM1	48	1	560	FM	Male	Private practice	South	Urban-Non-Inner	0	MMRV
FM1	48	1	560	FM	Male	Private practice	South	Urban-Non-Inner	1	Influenza
FM1	48	1	560	FM	Male	Private practice	South	Urban-Non-Inner	0	FU Influenza
FM1	48	1	560	FM	Male	Private practice	South	Urban-Non-Inner	0	Rotavirus
FM2	39	11	561	FM	Female	Private practice	Midwest	Rural	1	VaccRiskComm
FM2	39	11	561	FM	Female	Private practice	Midwest	Rural	1	Meningococcal
FM2	39	11	561	FM	Female	Private practice	Midwest	Rural	1	HPV
FM2	42	4	562	FM	Female	Private practice	Midwest	Urban-Non-Inner	1	VaccRiskComm
FM2	42	4	562	FM	Female	Private practice	Midwest	Urban-Non-Inner	1	Meningococcal
FM2	42	4	562	FM	Female	Private practice	Midwest	Urban-Non-Inner	1	HPV
FM1	45	1	563	FM	Male	Private practice	South	Urban-Non-Inner	0	MMRV
FM1	45	1	563	FM	Male	Private practice	South	Urban-Non-Inner	1	Influenza
FM1	45	1	563	FM	Male	Private practice	South	Urban-Non-Inner	0	FU Influenza
FM1	45	1	563	FM	Male	Private practice	South	Urban-Non-Inner	0	Rotavirus
FM2	40	4	564	FM	Male	Private practice	Northeast	Urban-Inner-City	1	VaccRiskComm
FM2	40	4	564	FM	Male	Private practice	Northeast	Urban-Inner-City	1	Meningococcal
FM2	40	4	564	FM	Male	Private practice	Northeast	Urban-Inner-City	1	HPV
FM2	57	3	565	FM	Female	Private practice	South	Rural	1	VaccRiskComm
FM2	57	3	565	FM	Female	Private practice	South	Rural	1	Meningococcal
FM2	57	3	565	FM	Female	Private practice	South	Rural	1	HPV
FM1	49	25	566	FM	Female	Private practice	West	Urban-Non-Inner	0	MMRV
FM1	49	25	566	FM	Female	Private practice	West	Urban-Non-Inner	0	Influenza
FM1	49	25	566	FM	Female	Private practice	West	Urban-Non-Inner	0	FU Influenza
FM1	49	25	566	FM	Female	Private practice	West	Urban-Non-Inner	0	Rotavirus
FM2	56	6	567	FM	Male	Private practice	Midwest	Rural	0	VaccRiskComm
FM2	56	6	567	FM	Male	Private practice	Midwest	Rural	0	Meningococcal
FM2	56	6	567	FM	Male	Private practice	Midwest	Rural	0	HPV
FM1	38	30	568	FM	Female	Hosp/clinic	West	Urban-Non-Inner	1	MMRV
FM1	38	30	568	FM	Female	Hosp/clinic	West	Urban-Non-Inner	0	Influenza
FM1	38	30	568	FM	Female	Hosp/clinic	West	Urban-Non-Inner	0	FU Influenza
FM1	38	30	568	FM	Female	Hosp/clinic	West	Urban-Non-Inner	0	Rotavirus
FM1	34	13	569	FM	Female	Private practice	South	Urban-Non-Inner	0	MMRV
FM1	34	13	569	FM	Female	Private practice	South	Urban-Non-Inner	0	Influenza
FM1	34	13	569	FM	Female	Private practice	South	Urban-Non-Inner	0	FU Influenza
FM1	34	13	569	FM	Female	Private practice	South	Urban-Non-Inner	0	Rotavirus
FM2	39	4	570	FM	Female	Private practice	West	Urban-Inner-City	1	VaccRiskComm
FM2	39	4	570	FM	Female	Private practice	West	Urban-Inner-City	0	Meningococcal
FM2	39	4	570	FM	Female	Private practice	West	Urban-Inner-City	1	HPV
FM2	62	8	571	FM	Male	Private practice	South	Urban-Non-Inner	1	VaccRiskComm
FM2	62	8	571	FM	Male	Private practice	South	Urban-Non-Inner	0	Meningococcal
FM2	62	8	571	FM	Male	Private practice	South	Urban-Non-Inner	0	HPV
FM1	44	7	572	FM	Male	Hosp/clinic	West	Urban-Inner-City	0	MMRV
FM1	44	7	572	FM	Male	Hosp/clinic	West	Urban-Inner-City	1	Influenza
FM1	44	7	572	FM	Male	Hosp/clinic	West	Urban-Inner-City	0	FU Influenza
FM1	44	7	572	FM	Male	Hosp/clinic	West	Urban-Inner-City	0	Rotavirus
FM1	43	40	573	FM	Male	HMO	Midwest	Urban-Inner-City	1	MMRV
FM1	43	40	573	FM	Male	HMO	Midwest	Urban-Inner-City	1	Influenza
FM1	43	40	573	FM	Male	HMO	Midwest	Urban-Inner-City	1	FU Influenza
FM1	43	40	573	FM	Male	HMO	Midwest	Urban-Inner-City	1	Rotavirus
FM2	47	10	574	FM	Male	Private practice	West	Urban-Inner-City	0	VaccRiskComm
FM2	47	10	574	FM	Male	Private practice	West	Urban-Inner-City	1	Meningococcal
FM2	47	10	574	FM	Male	Private practice	West	Urban-Inner-City	1	HPV
FM2	55	1	575	FM	Male	Private practice	South	Rural	1	VaccRiskComm
FM2	55	1	575	FM	Male	Private practice	South	Rural	1	Meningococcal
FM2	55	1	575	FM	Male	Private practice	South	Rural	0	HPV
FM1	52	15	576	FM	Female	Private practice	Midwest	Rural	1	MMRV
FM1	52	15	576	FM	Female	Private practice	Midwest	Rural	1	Influenza
FM1	52	15	576	FM	Female	Private practice	Midwest	Rural	1	FU Influenza
FM1	52	15	576	FM	Female	Private practice	Midwest	Rural	1	Rotavirus
FM1	54	3	577	FM	Male	Private practice	South	Urban-Non-Inner	0	MMRV
FM1	54	3	577	FM	Male	Private practice	South	Urban-Non-Inner	0	Influenza
FM1	54	3	577	FM	Male	Private practice	South	Urban-Non-Inner	0	FU Influenza
FM1	54	3	577	FM	Male	Private practice	South	Urban-Non-Inner	0	Rotavirus
FM2	57	4	578	FM	Male	Private practice	South	Rural	1	VaccRiskComm
FM2	57	4	578	FM	Male	Private practice	South	Rural	1	Meningococcal
FM2	57	4	578	FM	Male	Private practice	South	Rural	1	HPV
FM2	65	2	579	FM	Male	Private practice	West	Urban-Inner-City	0	VaccRiskComm
FM2	65	2	579	FM	Male	Private practice	West	Urban-Inner-City	0	Meningococcal
FM2	65	2	579	FM	Male	Private practice	West	Urban-Inner-City	0	HPV
FM1	55	7	580	FM	Male	Hosp/clinic	Northeast	Rural	1	MMRV
FM1	55	7	580	FM	Male	Hosp/clinic	Northeast	Rural	0	Influenza
FM2	43	15	581	FM	Male	Private practice	South	Urban-Non-Inner	1	VaccRiskComm
FM2	43	15	581	FM	Male	Private practice	South	Urban-Non-Inner	1	Meningococcal
FM2	43	15	581	FM	Male	Private practice	South	Urban-Non-Inner	1	HPV
FM2	61	100	582	FM	Female	Private practice	West	Urban-Non-Inner	0	VaccRiskComm
FM2	61	100	582	FM	Female	Private practice	West	Urban-Non-Inner	0	Meningococcal
FM2	61	100	582	FM	Female	Private practice	West	Urban-Non-Inner	0	HPV
FM1	40	1	583	FM	Male	Private practice	South	Rural	1	MMRV
FM1	40	1	583	FM	Male	Private practice	South	Rural	0	Influenza
FM1	40	1	583	FM	Male	Private practice	South	Rural	1	FU Influenza
FM1	40	1	583	FM	Male	Private practice	South	Rural	1	Rotavirus
FM1	41	2	584	FM	Female	Private practice	Midwest	Urban-Inner-City	1	MMRV
FM1	41	2	584	FM	Female	Private practice	Midwest	Urban-Inner-City	1	Influenza
FM1	41	2	584	FM	Female	Private practice	Midwest	Urban-Inner-City	1	FU Influenza
FM1	41	2	584	FM	Female	Private practice	Midwest	Urban-Inner-City	1	Rotavirus
FM1	49	4	585	FM	Female	Hosp/clinic	West	Rural	1	MMRV
FM1	49	4	585	FM	Female	Hosp/clinic	West	Rural	0	Influenza
FM1	49	4	585	FM	Female	Hosp/clinic	West	Rural	1	FU Influenza
FM1	49	4	585	FM	Female	Hosp/clinic	West	Rural	1	Rotavirus
FM2	58	26	586	FM	Male	Hosp/clinic	Midwest	Urban-Non-Inner	0	VaccRiskComm
FM2	58	26	586	FM	Male	Hosp/clinic	Midwest	Urban-Non-Inner	1	Meningococcal
FM2	58	26	586	FM	Male	Hosp/clinic	Midwest	Urban-Non-Inner	0	HPV
FM2	51	4	587	FM	Male	Private practice	South	Rural	1	VaccRiskComm
FM2	51	4	587	FM	Male	Private practice	South	Rural	1	Meningococcal
FM2	51	4	587	FM	Male	Private practice	South	Rural	1	HPV
FM2	50	4	588	FM	Female	Private practice	Northeast	Rural	1	VaccRiskComm
FM2	50	4	588	FM	Female	Private practice	Northeast	Rural	1	Meningococcal
FM2	50	4	588	FM	Female	Private practice	Northeast	Rural	1	HPV
FM2	79	1	589	FM	Male	Private practice	South	Urban-Non-Inner	1	VaccRiskComm
FM2	79	1	589	FM	Male	Private practice	South	Urban-Non-Inner	1	Meningococcal
FM2	79	1	589	FM	Male	Private practice	South	Urban-Non-Inner	1	HPV
FM1	41	10	590	FM	Male	Private practice	Midwest	Urban-Non-Inner	0	MMRV
FM1	41	10	590	FM	Male	Private practice	Midwest	Urban-Non-Inner	1	Influenza
FM1	41	10	590	FM	Male	Private practice	Midwest	Urban-Non-Inner	0	FU Influenza
FM1	41	10	590	FM	Male	Private practice	Midwest	Urban-Non-Inner	0	Rotavirus
FM2	41	6	591	FM	Female	Private practice	Northeast	Urban-Non-Inner	1	VaccRiskComm
FM2	41	6	591	FM	Female	Private practice	Northeast	Urban-Non-Inner	1	Meningococcal
FM2	41	6	591	FM	Female	Private practice	Northeast	Urban-Non-Inner	1	HPV
FM1	35	5	592	FM	Male	Private practice	South	Urban-Non-Inner	0	MMRV
FM1	35	5	592	FM	Male	Private practice	South	Urban-Non-Inner	0	Influenza
FM1	35	5	592	FM	Male	Private practice	South	Urban-Non-Inner	0	FU Influenza
FM1	35	5	592	FM	Male	Private practice	South	Urban-Non-Inner	1	Rotavirus
FM1	51	9	593	FM	Male	Private practice	West	Urban-Non-Inner	1	MMRV
FM1	51	9	593	FM	Male	Private practice	West	Urban-Non-Inner	1	Influenza
FM1	51	9	593	FM	Male	Private practice	West	Urban-Non-Inner	0	FU Influenza
FM1	51	9	593	FM	Male	Private practice	West	Urban-Non-Inner	0	Rotavirus
FM1	56	5	594	FM	Male	Private practice	Midwest	Urban-Inner-City	1	MMRV
FM1	56	5	594	FM	Male	Private practice	Midwest	Urban-Inner-City	1	Influenza
FM1	56	5	594	FM	Male	Private practice	Midwest	Urban-Inner-City	1	FU Influenza
FM1	56	5	594	FM	Male	Private practice	Midwest	Urban-Inner-City	1	Rotavirus
FM2	63	3	595	FM	Male	Private practice	South	Rural	1	VaccRiskComm
FM2	63	3	595	FM	Male	Private practice	South	Rural	0	Meningococcal
FM2	63	3	595	FM	Male	Private practice	South	Rural	0	HPV
FM2	56	22	596	FM	Male	Hosp/clinic	Midwest	Urban-Inner-City	1	VaccRiskComm
FM2	56	22	596	FM	Male	Hosp/clinic	Midwest	Urban-Inner-City	0	Meningococcal
FM2	56	22	596	FM	Male	Hosp/clinic	Midwest	Urban-Inner-City	0	HPV
FM2	54	8	597	FM	Male	Private practice	West	Rural	1	VaccRiskComm
FM2	54	8	597	FM	Male	Private practice	West	Rural	1	Meningococcal
FM2	54	8	597	FM	Male	Private practice	West	Rural	1	HPV
FM2	52	5	598	FM	Female	Private practice	Midwest	Rural	1	VaccRiskComm
FM2	52	5	598	FM	Female	Private practice	Midwest	Rural	1	Meningococcal
FM2	52	5	598	FM	Female	Private practice	Midwest	Rural	1	HPV
FM2	36	4	599	FM	Female	Private practice	Northeast	Urban-Inner-City	1	VaccRiskComm
FM2	36	4	599	FM	Female	Private practice	Northeast	Urban-Inner-City	1	Meningococcal
FM2	36	4	599	FM	Female	Private practice	Northeast	Urban-Inner-City	0	HPV
FM1	39	7	600	FM	Male	Hosp/clinic	West	Urban-Non-Inner	1	MMRV
FM1	39	7	600	FM	Male	Hosp/clinic	West	Urban-Non-Inner	1	Influenza
FM1	39	7	600	FM	Male	Hosp/clinic	West	Urban-Non-Inner	1	FU Influenza
FM1	39	7	600	FM	Male	Hosp/clinic	West	Urban-Non-Inner	0	Rotavirus
FM2	66	6	601	FM	Male	Private practice	Midwest	Urban-Non-Inner	0	VaccRiskComm
FM2	66	6	601	FM	Male	Private practice	Midwest	Urban-Non-Inner	0	Meningococcal
FM2	66	6	601	FM	Male	Private practice	Midwest	Urban-Non-Inner	0	HPV
FM1	43	25	602	FM	Male	Hosp/clinic	Midwest	Urban-Non-Inner	1	MMRV
FM1	43	25	602	FM	Male	Hosp/clinic	Midwest	Urban-Non-Inner	1	Influenza
FM1	43	25	602	FM	Male	Hosp/clinic	Midwest	Urban-Non-Inner	1	FU Influenza
FM1	43	25	602	FM	Male	Hosp/clinic	Midwest	Urban-Non-Inner	1	Rotavirus
FM2	50	11	603	FM	Male	Hosp/clinic	West	Urban-Non-Inner	1	VaccRiskComm
FM2	50	11	603	FM	Male	Hosp/clinic	West	Urban-Non-Inner	1	Meningococcal
FM2	50	11	603	FM	Male	Hosp/clinic	West	Urban-Non-Inner	1	HPV
FM2	63	2	604	FM	Male	Private practice	Northeast	Urban-Non-Inner	1	VaccRiskComm
FM2	63	2	604	FM	Male	Private practice	Northeast	Urban-Non-Inner	1	Meningococcal
FM2	63	2	604	FM	Male	Private practice	Northeast	Urban-Non-Inner	0	HPV
FM1	44	4	605	FM	Female	Private practice	South	Urban-Inner-City	0	MMRV
FM1	44	4	605	FM	Female	Private practice	South	Urban-Inner-City	0	Influenza
FM1	44	4	605	FM	Female	Private practice	South	Urban-Inner-City	0	FU Influenza
FM1	44	4	605	FM	Female	Private practice	South	Urban-Inner-City	1	Rotavirus
FM1	53	9	606	FM	Female	Hosp/clinic	West	Urban-Inner-City	1	MMRV
FM1	53	9	606	FM	Female	Hosp/clinic	West	Urban-Inner-City	1	Influenza
FM1	53	9	606	FM	Female	Hosp/clinic	West	Urban-Inner-City	1	FU Influenza
FM1	53	9	606	FM	Female	Hosp/clinic	West	Urban-Inner-City	1	Rotavirus
FM2	61	1	607	FM	Male	Private practice	West	Urban-Inner-City	1	VaccRiskComm
FM2	61	1	607	FM	Male	Private practice	West	Urban-Inner-City	0	Meningococcal
FM2	61	1	607	FM	Male	Private practice	West	Urban-Inner-City	1	HPV
FM1	40	2	608	FM	Female	Private practice	Midwest	Urban-Non-Inner	1	MMRV
FM1	40	2	608	FM	Female	Private practice	Midwest	Urban-Non-Inner	1	Influenza
FM1	40	2	608	FM	Female	Private practice	Midwest	Urban-Non-Inner	1	FU Influenza
FM1	40	2	608	FM	Female	Private practice	Midwest	Urban-Non-Inner	0	Rotavirus
FM1	43	4	609	FM	Female	Hosp/clinic	Midwest	Rural	1	MMRV
FM1	43	4	609	FM	Female	Hosp/clinic	Midwest	Rural	1	Influenza
FM1	43	4	609	FM	Female	Hosp/clinic	Midwest	Rural	1	FU Influenza
FM1	43	4	609	FM	Female	Hosp/clinic	Midwest	Rural	1	Rotavirus
FM2	59	2	610	FM	Female	Private practice	Midwest	Urban-Non-Inner	1	VaccRiskComm
FM2	59	2	610	FM	Female	Private practice	Midwest	Urban-Non-Inner	1	Meningococcal
FM2	59	2	610	FM	Female	Private practice	Midwest	Urban-Non-Inner	1	HPV
FM1	37	7	611	FM	Female	Private practice	Midwest	Urban-Inner-City	1	MMRV
FM1	37	7	611	FM	Female	Private practice	Midwest	Urban-Inner-City	1	Influenza
FM1	37	7	611	FM	Female	Private practice	Midwest	Urban-Inner-City	1	FU Influenza
FM1	37	7	611	FM	Female	Private practice	Midwest	Urban-Inner-City	1	Rotavirus
FM1	63	10	612	FM	Male	Private practice	West	Rural	1	MMRV
FM1	63	10	612	FM	Male	Private practice	West	Rural	0	Influenza
FM1	38	9	613	FM	Female	Private practice	South	Rural	1	MMRV
FM1	38	9	613	FM	Female	Private practice	South	Rural	1	Influenza
FM1	38	9	613	FM	Female	Private practice	South	Rural	1	FU Influenza
FM1	38	9	613	FM	Female	Private practice	South	Rural	1	Rotavirus
FM2	44	11	614	FM	Male	Private practice	Midwest	Urban-Inner-City	0	VaccRiskComm
FM2	44	11	614	FM	Male	Private practice	Midwest	Urban-Inner-City	0	Meningococcal
FM2	44	11	614	FM	Male	Private practice	Midwest	Urban-Inner-City	0	HPV
FM2	65	10	615	FM	Male	Hosp/clinic	Northeast	Rural	1	VaccRiskComm
FM2	65	10	615	FM	Male	Hosp/clinic	Northeast	Rural	1	Meningococcal
FM2	65	10	615	FM	Male	Hosp/clinic	Northeast	Rural	1	HPV
FM1	46	1	616	FM	Female	Hosp/clinic	West	Urban-Non-Inner	1	MMRV
FM1	46	1	616	FM	Female	Hosp/clinic	West	Urban-Non-Inner	1	Influenza
FM1	46	1	616	FM	Female	Hosp/clinic	West	Urban-Non-Inner	1	FU Influenza
FM1	46	1	616	FM	Female	Hosp/clinic	West	Urban-Non-Inner	0	Rotavirus
FM1	55	4	617	FM	Female	Private practice	Northeast	Rural	1	MMRV
FM1	55	4	617	FM	Female	Private practice	Northeast	Rural	1	Influenza
FM1	55	4	617	FM	Female	Private practice	Northeast	Rural	1	FU Influenza
FM1	55	4	617	FM	Female	Private practice	Northeast	Rural	1	Rotavirus
FM1	51	1	618	FM	Male	Private practice	South	Urban-Non-Inner	1	MMRV
FM1	51	1	618	FM	Male	Private practice	South	Urban-Non-Inner	1	Influenza
FM1	51	1	618	FM	Male	Private practice	South	Urban-Non-Inner	1	FU Influenza
FM1	51	1	618	FM	Male	Private practice	South	Urban-Non-Inner	1	Rotavirus
FM2	46	4	619	FM	Female	Private practice	Midwest	Urban-Inner-City	1	VaccRiskComm
FM2	46	4	619	FM	Female	Private practice	Midwest	Urban-Inner-City	1	Meningococcal
FM2	46	4	619	FM	Female	Private practice	Midwest	Urban-Inner-City	1	HPV
FM1	50	1	620	FM	Male	Private practice	Northeast	Urban-Inner-City	0	MMRV
FM1	50	1	620	FM	Male	Private practice	Northeast	Urban-Inner-City	0	Influenza
FM1	50	1	620	FM	Male	Private practice	Northeast	Urban-Inner-City	0	FU Influenza
FM1	50	1	620	FM	Male	Private practice	Northeast	Urban-Inner-City	0	Rotavirus
FM2	37	3	621	FM	Male	Private practice	South	Rural	0	VaccRiskComm
FM2	37	3	621	FM	Male	Private practice	South	Rural	0	Meningococcal
FM2	37	3	621	FM	Male	Private practice	South	Rural	0	HPV
FM2	45	1	622	FM	Female	Hosp/clinic	West	Urban-Inner-City	0	VaccRiskComm
FM2	45	1	622	FM	Female	Hosp/clinic	West	Urban-Inner-City	0	Meningococcal
FM2	45	1	622	FM	Female	Hosp/clinic	West	Urban-Inner-City	0	HPV
FM2	48	2	623	FM	Male	Private practice	Midwest	Urban-Non-Inner	0	VaccRiskComm
FM2	48	2	623	FM	Male	Private practice	Midwest	Urban-Non-Inner	1	Meningococcal
FM2	48	2	623	FM	Male	Private practice	Midwest	Urban-Non-Inner	1	HPV
FM2	58	2	624	FM	Male	Private practice	Northeast	Urban-Non-Inner	1	VaccRiskComm
FM2	58	2	624	FM	Male	Private practice	Northeast	Urban-Non-Inner	1	Meningococcal
FM2	58	2	624	FM	Male	Private practice	Northeast	Urban-Non-Inner	1	HPV
FM1	36	2	625	FM	Female	Hosp/clinic	Northeast	Rural	0	MMRV
FM1	36	2	625	FM	Female	Hosp/clinic	Northeast	Rural	1	Influenza
FM1	36	2	625	FM	Female	Hosp/clinic	Northeast	Rural	1	FU Influenza
FM1	36	2	625	FM	Female	Hosp/clinic	Northeast	Rural	1	Rotavirus
FM2	44	23	626	FM	Male	Hosp/clinic	Northeast	Urban-Inner-City	1	VaccRiskComm
FM2	44	23	626	FM	Male	Hosp/clinic	Northeast	Urban-Inner-City	1	Meningococcal
FM2	44	23	626	FM	Male	Hosp/clinic	Northeast	Urban-Inner-City	1	HPV
FM1	37	9	627	FM	Female	Private practice	Northeast	Urban-Non-Inner	1	MMRV
FM1	37	9	627	FM	Female	Private practice	Northeast	Urban-Non-Inner	1	Influenza
FM1	37	9	627	FM	Female	Private practice	Northeast	Urban-Non-Inner	1	FU Influenza
FM1	37	9	627	FM	Female	Private practice	Northeast	Urban-Non-Inner	0	Rotavirus
FM2	55	3	628	FM	Male	Private practice	Northeast	Rural	1	VaccRiskComm
FM2	55	3	628	FM	Male	Private practice	Northeast	Rural	1	Meningococcal
FM2	55	3	628	FM	Male	Private practice	Northeast	Rural	1	HPV
FM1	43	1	629	FM	Male	Private practice	West	Urban-Inner-City	0	MMRV
FM1	43	1	629	FM	Male	Private practice	West	Urban-Inner-City	0	Influenza
FM1	43	1	629	FM	Male	Private practice	West	Urban-Inner-City	0	FU Influenza
FM1	43	1	629	FM	Male	Private practice	West	Urban-Inner-City	0	Rotavirus
FM2	52	6	630	FM	Female	Private practice	South	Urban-Non-Inner	1	VaccRiskComm
FM2	52	6	630	FM	Female	Private practice	South	Urban-Non-Inner	1	Meningococcal
FM2	52	6	630	FM	Female	Private practice	South	Urban-Non-Inner	1	HPV
FM2	41	8	631	FM	Male	Private practice	Northeast	Urban-Non-Inner	1	VaccRiskComm
FM2	41	8	631	FM	Male	Private practice	Northeast	Urban-Non-Inner	1	Meningococcal
FM2	41	8	631	FM	Male	Private practice	Northeast	Urban-Non-Inner	1	HPV
FM2	38	7	632	FM	Male	Private practice	West	Urban-Non-Inner	1	VaccRiskComm
FM2	38	7	632	FM	Male	Private practice	West	Urban-Non-Inner	1	Meningococcal
FM2	38	7	632	FM	Male	Private practice	West	Urban-Non-Inner	1	HPV
FM2	70	1	633	FM	Female	Private practice	South	Urban-Non-Inner	1	VaccRiskComm
FM2	70	1	633	FM	Female	Private practice	South	Urban-Non-Inner	0	Meningococcal
FM2	70	1	633	FM	Female	Private practice	South	Urban-Non-Inner	1	HPV
FM2	54	11	634	FM	Male	Private practice	Midwest	Rural	1	VaccRiskComm
FM2	54	11	634	FM	Male	Private practice	Midwest	Rural	1	Meningococcal
FM2	54	11	634	FM	Male	Private practice	Midwest	Rural	1	HPV
FM1	45	26	635	FM	Female	Private practice	Midwest	Urban-Non-Inner	1	MMRV
FM1	45	26	635	FM	Female	Private practice	Midwest	Urban-Non-Inner	1	Influenza
FM1	45	26	635	FM	Female	Private practice	Midwest	Urban-Non-Inner	1	FU Influenza
FM1	45	26	635	FM	Female	Private practice	Midwest	Urban-Non-Inner	1	Rotavirus
FM2	60	1	636	FM	Male	Private practice	Northeast	Urban-Non-Inner	1	VaccRiskComm
FM2	60	1	636	FM	Male	Private practice	Northeast	Urban-Non-Inner	0	Meningococcal
FM2	60	1	636	FM	Male	Private practice	Northeast	Urban-Non-Inner	0	HPV
FM2	59	3	637	FM	Male	Private practice	Midwest	Urban-Inner-City	1	VaccRiskComm
FM2	59	3	637	FM	Male	Private practice	Midwest	Urban-Inner-City	0	Meningococcal
FM2	59	3	637	FM	Male	Private practice	Midwest	Urban-Inner-City	1	HPV
FM1	51	2	638	FM	Male	Private practice	West	Rural	1	MMRV
FM1	51	2	638	FM	Male	Private practice	West	Rural	1	Influenza
FM1	51	2	638	FM	Male	Private practice	West	Rural	1	FU Influenza
FM1	51	2	638	FM	Male	Private practice	West	Rural	1	Rotavirus
FM2	55	5	639	FM	Female	Private practice	West	Urban-Non-Inner	1	VaccRiskComm
FM2	55	5	639	FM	Female	Private practice	West	Urban-Non-Inner	0	Meningococcal
FM2	55	5	639	FM	Female	Private practice	West	Urban-Non-Inner	0	HPV
FM2	46	4	640	FM	Male	Hosp/clinic	Midwest	Urban-Inner-City	1	VaccRiskComm
FM2	46	4	640	FM	Male	Hosp/clinic	Midwest	Urban-Inner-City	1	Meningococcal
FM2	46	4	640	FM	Male	Hosp/clinic	Midwest	Urban-Inner-City	1	HPV
FM2	56	2	641	FM	Male	Private practice	Northeast	Rural	1	VaccRiskComm
FM2	56	2	641	FM	Male	Private practice	Northeast	Rural	1	Meningococcal
FM2	56	2	641	FM	Male	Private practice	Northeast	Rural	1	HPV
FM2	41	2	642	FM	Male	Private practice	Northeast	Rural	1	VaccRiskComm
FM2	41	2	642	FM	Male	Private practice	Northeast	Rural	1	Meningococcal
FM2	41	2	642	FM	Male	Private practice	Northeast	Rural	1	HPV
FM1	51	10	643	FM	Male	Private practice	South	Urban-Non-Inner	1	MMRV
FM1	51	10	643	FM	Male	Private practice	South	Urban-Non-Inner	1	Influenza
FM1	51	10	643	FM	Male	Private practice	South	Urban-Non-Inner	1	FU Influenza
FM1	51	10	643	FM	Male	Private practice	South	Urban-Non-Inner	1	Rotavirus
FM2	54	2	644	FM	Female	Private practice	West	Rural	1	VaccRiskComm
FM2	54	2	644	FM	Female	Private practice	West	Rural	1	Meningococcal
FM2	54	2	644	FM	Female	Private practice	West	Rural	1	HPV
FM1	37	3	645	FM	Female	Private practice	West	Urban-Non-Inner	1	MMRV
FM1	37	3	645	FM	Female	Private practice	West	Urban-Non-Inner	1	Influenza
FM1	37	3	645	FM	Female	Private practice	West	Urban-Non-Inner	1	FU Influenza
FM1	37	3	645	FM	Female	Private practice	West	Urban-Non-Inner	1	Rotavirus
FM2	50	4	646	FM	Male	Private practice	West	Urban-Non-Inner	1	VaccRiskComm
FM2	50	4	646	FM	Male	Private practice	West	Urban-Non-Inner	1	Meningococcal
FM2	50	4	646	FM	Male	Private practice	West	Urban-Non-Inner	0	HPV
FM2	45	4	647	FM	Male	Hosp/clinic	South	Urban-Inner-City	0	VaccRiskComm
FM2	45	4	647	FM	Male	Hosp/clinic	South	Urban-Inner-City	0	Meningococcal
FM2	45	4	647	FM	Male	Hosp/clinic	South	Urban-Inner-City	0	HPV
FM2	37	1	648	FM	Female	Private practice	South	Urban-Non-Inner	1	VaccRiskComm
FM2	37	1	648	FM	Female	Private practice	South	Urban-Non-Inner	1	Meningococcal
FM2	37	1	648	FM	Female	Private practice	South	Urban-Non-Inner	1	HPV
FM2	55	2	649	FM	Female	Private practice	South	Urban-Non-Inner	1	VaccRiskComm
FM2	55	2	649	FM	Female	Private practice	South	Urban-Non-Inner	1	Meningococcal
FM2	55	2	649	FM	Female	Private practice	South	Urban-Non-Inner	1	HPV
FM1	42	2	650	FM	Female	Private practice	South	Urban-Non-Inner	1	MMRV
FM1	42	2	650	FM	Female	Private practice	South	Urban-Non-Inner	0	Influenza
FM1	42	2	650	FM	Female	Private practice	South	Urban-Non-Inner	0	FU Influenza
FM1	42	2	650	FM	Female	Private practice	South	Urban-Non-Inner	0	Rotavirus
FM1	39	2	651	FM	Female	Hosp/clinic	South	Urban-Non-Inner	0	MMRV
FM1	39	2	651	FM	Female	Hosp/clinic	South	Urban-Non-Inner	0	Influenza
FM2	61	7	652	FM	Male	Hosp/clinic	West	Urban-Non-Inner	1	VaccRiskComm
FM2	61	7	652	FM	Male	Hosp/clinic	West	Urban-Non-Inner	1	Meningococcal
FM2	61	7	652	FM	Male	Hosp/clinic	West	Urban-Non-Inner	1	HPV
FM2	50	2	653	FM	Male	Private practice	Northeast	Urban-Non-Inner	1	VaccRiskComm
FM2	50	2	653	FM	Male	Private practice	Northeast	Urban-Non-Inner	1	Meningococcal
FM2	50	2	653	FM	Male	Private practice	Northeast	Urban-Non-Inner	1	HPV
FM1	44	7	654	FM	Male	Private practice	Midwest	Rural	1	MMRV
FM1	44	7	654	FM	Male	Private practice	Midwest	Rural	1	Influenza
FM1	44	7	654	FM	Male	Private practice	Midwest	Rural	1	FU Influenza
FM1	44	7	654	FM	Male	Private practice	Midwest	Rural	1	Rotavirus
FM2	59	3	655	FM	Male	Private practice	West	Urban-Non-Inner	1	VaccRiskComm
FM2	59	3	655	FM	Male	Private practice	West	Urban-Non-Inner	0	Meningococcal
FM2	59	3	655	FM	Male	Private practice	West	Urban-Non-Inner	0	HPV
FM1	52	1	656	FM	Male	Private practice	Midwest	Urban-Inner-City	1	MMRV
FM1	52	1	656	FM	Male	Private practice	Midwest	Urban-Inner-City	0	Influenza
FM1	52	1	656	FM	Male	Private practice	Midwest	Urban-Inner-City	0	FU Influenza
FM1	52	1	656	FM	Male	Private practice	Midwest	Urban-Inner-City	0	Rotavirus
FM1	37	3	657	FM	Female	Private practice	South	Urban-Non-Inner	0	MMRV
FM1	37	3	657	FM	Female	Private practice	South	Urban-Non-Inner	0	Influenza
FM1	37	3	657	FM	Female	Private practice	South	Urban-Non-Inner	1	FU Influenza
FM1	37	3	657	FM	Female	Private practice	South	Urban-Non-Inner	1	Rotavirus
FM1	61	4	658	FM	Male	Private practice	South	Rural	1	MMRV
FM1	61	4	658	FM	Male	Private practice	South	Rural	1	Influenza
FM1	61	4	658	FM	Male	Private practice	South	Rural	1	FU Influenza
FM1	61	4	658	FM	Male	Private practice	South	Rural	1	Rotavirus
FM2	51	50	659	FM	Male	Hosp/clinic	South	Urban-Inner-City	1	VaccRiskComm
FM2	51	50	659	FM	Male	Hosp/clinic	South	Urban-Inner-City	1	Meningococcal
FM2	51	50	659	FM	Male	Hosp/clinic	South	Urban-Inner-City	1	HPV
FM2	39	5	660	FM	Female	Private practice	Midwest	Urban-Inner-City	1	VaccRiskComm
FM2	39	5	660	FM	Female	Private practice	Midwest	Urban-Inner-City	0	Meningococcal
FM2	39	5	660	FM	Female	Private practice	Midwest	Urban-Inner-City	1	HPV
FM1	38	1	661	FM	Male	Private practice	Northeast	Urban-Inner-City	0	MMRV
FM1	38	1	661	FM	Male	Private practice	Northeast	Urban-Inner-City	0	Influenza
FM1	38	1	661	FM	Male	Private practice	Northeast	Urban-Inner-City	1	FU Influenza
FM1	38	1	661	FM	Male	Private practice	Northeast	Urban-Inner-City	0	Rotavirus
FM1	40	9	662	FM	Male	Private practice	West	Urban-Non-Inner	0	MMRV
FM1	40	9	662	FM	Male	Private practice	West	Urban-Non-Inner	1	Influenza
FM1	40	9	662	FM	Male	Private practice	West	Urban-Non-Inner	1	FU Influenza
FM1	40	9	662	FM	Male	Private practice	West	Urban-Non-Inner	1	Rotavirus
FM1	61	94	663	FM	Female	Private practice	West	Urban-Non-Inner	0	MMRV
FM1	61	94	663	FM	Female	Private practice	West	Urban-Non-Inner	0	Influenza
FM1	61	94	663	FM	Female	Private practice	West	Urban-Non-Inner	0	FU Influenza
FM1	61	94	663	FM	Female	Private practice	West	Urban-Non-Inner	0	Rotavirus
FM1	62	8	664	FM	Male	Private practice	Midwest	Rural	1	MMRV
FM1	62	8	664	FM	Male	Private practice	Midwest	Rural	1	Influenza
FM1	62	8	664	FM	Male	Private practice	Midwest	Rural	1	FU Influenza
FM1	62	8	664	FM	Male	Private practice	Midwest	Rural	1	Rotavirus
FM2	51	5	665	FM	Female	Private practice	South	Urban-Non-Inner	1	VaccRiskComm
FM2	51	5	665	FM	Female	Private practice	South	Urban-Non-Inner	1	Meningococcal
FM2	51	5	665	FM	Female	Private practice	South	Urban-Non-Inner	1	HPV
FM2	54	4	666	FM	Male	Private practice	West	Urban-Inner-City	1	VaccRiskComm
FM2	54	4	666	FM	Male	Private practice	West	Urban-Inner-City	0	Meningococcal
FM2	54	4	666	FM	Male	Private practice	West	Urban-Inner-City	1	HPV
FM1	38	70	667	FM	Male	HMO	West	Urban-Inner-City	1	MMRV
FM1	38	70	667	FM	Male	HMO	West	Urban-Inner-City	1	Influenza
FM1	38	70	667	FM	Male	HMO	West	Urban-Inner-City	1	FU Influenza
FM1	38	70	667	FM	Male	HMO	West	Urban-Inner-City	1	Rotavirus
FM1	55	1	668	FM	Male	Private practice	South	Rural	1	MMRV
FM1	55	1	668	FM	Male	Private practice	South	Rural	0	Influenza
FM1	55	1	668	FM	Male	Private practice	South	Rural	0	FU Influenza
FM1	55	1	668	FM	Male	Private practice	South	Rural	0	Rotavirus
FM1	52	14	669	FM	Female	Private practice	South	Urban-Inner-City	0	MMRV
FM1	52	14	669	FM	Female	Private practice	South	Urban-Inner-City	0	Influenza
FM1	52	14	669	FM	Female	Private practice	South	Urban-Inner-City	0	FU Influenza
FM1	52	14	669	FM	Female	Private practice	South	Urban-Inner-City	1	Rotavirus
FM1	41	3	670	FM	Male	Private practice	Midwest	Urban-Non-Inner	1	MMRV
FM1	41	3	670	FM	Male	Private practice	Midwest	Urban-Non-Inner	0	Influenza
FM1	41	3	670	FM	Male	Private practice	Midwest	Urban-Non-Inner	1	FU Influenza
FM1	41	3	670	FM	Male	Private practice	Midwest	Urban-Non-Inner	1	Rotavirus
FM2	45	16	671	FM	Male	HMO	Midwest	Urban-Non-Inner	1	VaccRiskComm
FM2	45	16	671	FM	Male	HMO	Midwest	Urban-Non-Inner	0	Meningococcal
FM2	45	16	671	FM	Male	HMO	Midwest	Urban-Non-Inner	0	HPV
FM2	45	2	672	FM	Male	Private practice	Midwest	Urban-Non-Inner	1	VaccRiskComm
FM2	45	2	672	FM	Male	Private practice	Midwest	Urban-Non-Inner	1	Meningococcal
FM2	45	2	672	FM	Male	Private practice	Midwest	Urban-Non-Inner	1	HPV
FM2	54	1	673	FM	Female	Private practice	Midwest	Rural	1	VaccRiskComm
FM2	54	1	673	FM	Female	Private practice	Midwest	Rural	1	Meningococcal
FM2	54	1	673	FM	Female	Private practice	Midwest	Rural	1	HPV
FM1	44	3	674	FM	Male	Private practice	West	Urban-Non-Inner	0	MMRV
FM1	44	3	674	FM	Male	Private practice	West	Urban-Non-Inner	1	Influenza
FM1	44	3	674	FM	Male	Private practice	West	Urban-Non-Inner	1	FU Influenza
FM1	44	3	674	FM	Male	Private practice	West	Urban-Non-Inner	0	Rotavirus
FM1	59	6	675	FM	Female	Hosp/clinic	Northeast	Urban-Inner-City	1	MMRV
FM1	59	6	675	FM	Female	Hosp/clinic	Northeast	Urban-Inner-City	1	Influenza
FM1	59	6	675	FM	Female	Hosp/clinic	Northeast	Urban-Inner-City	1	FU Influenza
FM1	59	6	675	FM	Female	Hosp/clinic	Northeast	Urban-Inner-City	1	Rotavirus
FM2	50	1	676	FM	Male	Private practice	Midwest	Rural	1	VaccRiskComm
FM2	50	1	676	FM	Male	Private practice	Midwest	Rural	1	Meningococcal
FM2	50	1	676	FM	Male	Private practice	Midwest	Rural	1	HPV
FM2	51	13	677	FM	Male	Hosp/clinic	Northeast	Urban-Non-Inner	1	VaccRiskComm
FM2	51	13	677	FM	Male	Hosp/clinic	Northeast	Urban-Non-Inner	1	Meningococcal
FM2	51	13	677	FM	Male	Hosp/clinic	Northeast	Urban-Non-Inner	1	HPV
FM1	49		678	FM	Male	Private practice	Midwest	Urban-Non-Inner	0	MMRV
FM1	49		678	FM	Male	Private practice	Midwest	Urban-Non-Inner	0	Influenza
FM1	49		678	FM	Male	Private practice	Midwest	Urban-Non-Inner	0	FU Influenza
FM1	49		678	FM	Male	Private practice	Midwest	Urban-Non-Inner	1	Rotavirus
FM2	42	1	679	FM	Male	Private practice	South	Urban-Non-Inner	0	VaccRiskComm
FM2	42	1	679	FM	Male	Private practice	South	Urban-Non-Inner	0	Meningococcal
FM2	42	1	679	FM	Male	Private practice	South	Urban-Non-Inner	0	HPV
FM1	47	6	680	FM	Male	Private practice	West	Urban-Inner-City	1	MMRV
FM1	47	6	680	FM	Male	Private practice	West	Urban-Inner-City	1	Influenza
FM1	47	6	680	FM	Male	Private practice	West	Urban-Inner-City	0	FU Influenza
FM1	47	6	680	FM	Male	Private practice	West	Urban-Inner-City	1	Rotavirus
FM2	56	20	681	FM	Male	Private practice	Midwest	Urban-Non-Inner	1	VaccRiskComm
FM2	56	20	681	FM	Male	Private practice	Midwest	Urban-Non-Inner	1	Meningococcal
FM2	56	20	681	FM	Male	Private practice	Midwest	Urban-Non-Inner	1	HPV
FM2	47	3	682	FM	Male	Private practice	South	Urban-Inner-City	0	VaccRiskComm
FM2	47	3	682	FM	Male	Private practice	South	Urban-Inner-City	0	Meningococcal
FM2	47	3	682	FM	Male	Private practice	South	Urban-Inner-City	0	HPV
FM2	39	5	683	FM	Male	Private practice	South	Rural	1	VaccRiskComm
FM2	39	5	683	FM	Male	Private practice	South	Rural	1	Meningococcal
FM2	39	5	683	FM	Male	Private practice	South	Rural	1	HPV
FM2	45	1	684	FM	Male	Private practice	West	Urban-Inner-City	1	VaccRiskComm
FM2	45	1	684	FM	Male	Private practice	West	Urban-Inner-City	1	Meningococcal
FM2	45	1	684	FM	Male	Private practice	West	Urban-Inner-City	1	HPV
FM1	37	1	685	FM	Male	Private practice	South	Rural	1	MMRV
FM1	37	1	685	FM	Male	Private practice	South	Rural	1	Influenza
FM1	37	1	685	FM	Male	Private practice	South	Rural	1	FU Influenza
FM1	37	1	685	FM	Male	Private practice	South	Rural	1	Rotavirus
FM1	50	4	686	FM	Female	Hosp/clinic	West	Urban-Non-Inner	1	MMRV
FM1	50	4	686	FM	Female	Hosp/clinic	West	Urban-Non-Inner	1	Influenza
FM1	50	4	686	FM	Female	Hosp/clinic	West	Urban-Non-Inner	0	FU Influenza
FM1	50	4	686	FM	Female	Hosp/clinic	West	Urban-Non-Inner	0	Rotavirus
FM1	48	6	687	FM	Female	Hosp/clinic	Northeast	Urban-Inner-City	1	MMRV
FM1	48	6	687	FM	Female	Hosp/clinic	Northeast	Urban-Inner-City	1	Influenza
FM1	48	6	687	FM	Female	Hosp/clinic	Northeast	Urban-Inner-City	1	FU Influenza
FM1	48	6	687	FM	Female	Hosp/clinic	Northeast	Urban-Inner-City	1	Rotavirus
FM2	55	1	688	FM	Male	Private practice	South	Urban-Inner-City	1	VaccRiskComm
FM2	55	1	688	FM	Male	Private practice	South	Urban-Inner-City	1	Meningococcal
FM2	55	1	688	FM	Male	Private practice	South	Urban-Inner-City	1	HPV
FM2	47	5	689	FM	Female	Private practice	West	Urban-Inner-City	1	VaccRiskComm
FM2	47	5	689	FM	Female	Private practice	West	Urban-Inner-City	1	Meningococcal
FM2	47	5	689	FM	Female	Private practice	West	Urban-Inner-City	1	HPV
FM2	41	4	690	FM	Female	Private practice	South	Rural	1	VaccRiskComm
FM2	41	4	690	FM	Female	Private practice	South	Rural	0	Meningococcal
FM2	41	4	690	FM	Female	Private practice	South	Rural	0	HPV
FM2	51	3	691	FM	Male	Private practice	Northeast	Urban-Non-Inner	1	VaccRiskComm
FM2	51	3	691	FM	Male	Private practice	Northeast	Urban-Non-Inner	1	Meningococcal
FM2	51	3	691	FM	Male	Private practice	Northeast	Urban-Non-Inner	1	HPV
FM2	50	17	692	FM	Male	Private practice	South	Urban-Non-Inner	1	VaccRiskComm
FM2	50	17	692	FM	Male	Private practice	South	Urban-Non-Inner	1	Meningococcal
FM2	50	17	692	FM	Male	Private practice	South	Urban-Non-Inner	1	HPV
FM2	39	60	693	FM	Female	Private practice	South	Urban-Inner-City	1	VaccRiskComm
FM2	39	60	693	FM	Female	Private practice	South	Urban-Inner-City	1	Meningococcal
FM2	39	60	693	FM	Female	Private practice	South	Urban-Inner-City	1	HPV
FM1	57	10	694	FM	Male	Private practice	West	Urban-Inner-City	1	MMRV
FM1	57	10	694	FM	Male	Private practice	West	Urban-Inner-City	1	Influenza
FM1	57	10	694	FM	Male	Private practice	West	Urban-Inner-City	1	FU Influenza
FM1	57	10	694	FM	Male	Private practice	West	Urban-Inner-City	0	Rotavirus
FM2	56	1	695	FM	Male	Private practice	Northeast	Urban-Non-Inner	0	VaccRiskComm
FM2	56	1	695	FM	Male	Private practice	Northeast	Urban-Non-Inner	0	Meningococcal
FM2	56	1	695	FM	Male	Private practice	Northeast	Urban-Non-Inner	0	HPV
FM1	36	2	696	FM	Female	Hosp/clinic	South	Urban-Inner-City	0	MMRV
FM1	36	2	696	FM	Female	Hosp/clinic	South	Urban-Inner-City	0	Influenza
FM1	36	2	696	FM	Female	Hosp/clinic	South	Urban-Inner-City	0	FU Influenza
FM1	36	2	696	FM	Female	Hosp/clinic	South	Urban-Inner-City	0	Rotavirus
FM2	54	10	697	FM	Male	Hosp/clinic	West	Rural	0	VaccRiskComm
FM2	54	10	697	FM	Male	Hosp/clinic	West	Rural	1	Meningococcal
FM2	54	10	697	FM	Male	Hosp/clinic	West	Rural	0	HPV
FM2	38	5	698	FM	Female	HMO	South	Urban-Non-Inner	0	VaccRiskComm
FM2	38	5	698	FM	Female	HMO	South	Urban-Non-Inner	0	Meningococcal
FM2	38	5	698	FM	Female	HMO	South	Urban-Non-Inner	0	HPV
FM2	56	3	699	FM	Male	Hosp/clinic	Midwest	Rural	0	VaccRiskComm
FM2	56	3	699	FM	Male	Hosp/clinic	Midwest	Rural	0	Meningococcal
FM2	56	3	699	FM	Male	Hosp/clinic	Midwest	Rural	0	HPV
FM1	56	4	700	FM	Male	Private practice	West	Urban-Non-Inner	0	MMRV
FM1	56	4	700	FM	Male	Private practice	West	Urban-Non-Inner	0	Influenza
FM1	56	4	700	FM	Male	Private practice	West	Urban-Non-Inner	0	FU Influenza
FM1	56	4	700	FM	Male	Private practice	West	Urban-Non-Inner	1	Rotavirus
FM1	55	1	701	FM	Female	Private practice	West	Rural	1	MMRV
FM1	55	1	701	FM	Female	Private practice	West	Rural	1	Influenza
FM1	55	1	701	FM	Female	Private practice	West	Rural	1	FU Influenza
FM1	55	1	701	FM	Female	Private practice	West	Rural	1	Rotavirus
FM2	56	3	702	FM	Female	Hosp/clinic	South	Rural	1	VaccRiskComm
FM2	56	3	702	FM	Female	Hosp/clinic	South	Rural	1	Meningococcal
FM2	56	3	702	FM	Female	Hosp/clinic	South	Rural	1	HPV
FM2	53	11	703	FM	Male	Private practice	Northeast	Urban-Inner-City	1	VaccRiskComm
FM2	53	11	703	FM	Male	Private practice	Northeast	Urban-Inner-City	1	Meningococcal
FM2	53	11	703	FM	Male	Private practice	Northeast	Urban-Inner-City	1	HPV
FM2	41	10	704	FM	Male	Private practice	South	Urban-Non-Inner	1	VaccRiskComm
FM2	41	10	704	FM	Male	Private practice	South	Urban-Non-Inner	0	Meningococcal
FM2	41	10	704	FM	Male	Private practice	South	Urban-Non-Inner	0	HPV
FM2	58	2	705	FM	Male	Private practice	Midwest	Urban-Non-Inner	1	VaccRiskComm
FM2	58	2	705	FM	Male	Private practice	Midwest	Urban-Non-Inner	1	Meningococcal
FM2	58	2	705	FM	Male	Private practice	Midwest	Urban-Non-Inner	0	HPV
FM1	56	2	706	FM	Female	Hosp/clinic	South	Urban-Inner-City	0	MMRV
FM1	56	2	706	FM	Female	Hosp/clinic	South	Urban-Inner-City	1	Influenza
FM1	56	2	706	FM	Female	Hosp/clinic	South	Urban-Inner-City	1	FU Influenza
FM1	56	2	706	FM	Female	Hosp/clinic	South	Urban-Inner-City	0	Rotavirus
FM2	59	12	707	FM	Female	Private practice	West	Urban-Inner-City	1	VaccRiskComm
FM2	59	12	707	FM	Female	Private practice	West	Urban-Inner-City	0	Meningococcal
FM2	59	12	707	FM	Female	Private practice	West	Urban-Inner-City	0	HPV
FM2	41	3	708	FM	Male	Private practice	West	Urban-Non-Inner	1	VaccRiskComm
FM2	41	3	708	FM	Male	Private practice	West	Urban-Non-Inner	0	Meningococcal
FM2	41	3	708	FM	Male	Private practice	West	Urban-Non-Inner	0	HPV
FM1	40	10	709	FM	Female	Private practice	West	Urban-Non-Inner	1	MMRV
FM1	40	10	709	FM	Female	Private practice	West	Urban-Non-Inner	1	Influenza
FM1	40	10	709	FM	Female	Private practice	West	Urban-Non-Inner	1	FU Influenza
FM1	40	10	709	FM	Female	Private practice	West	Urban-Non-Inner	1	Rotavirus
FM1	48	300	710	FM	Male	Private practice	West	Urban-Inner-City	1	MMRV
FM1	48	300	710	FM	Male	Private practice	West	Urban-Inner-City	1	Influenza
FM1	48	300	710	FM	Male	Private practice	West	Urban-Inner-City	0	FU Influenza
FM1	48	300	710	FM	Male	Private practice	West	Urban-Inner-City	0	Rotavirus
FM1	56	7	711	FM	Female	Hosp/clinic	Northeast	Urban-Non-Inner	1	MMRV
FM1	56	7	711	FM	Female	Hosp/clinic	Northeast	Urban-Non-Inner	1	Influenza
FM1	56	7	711	FM	Female	Hosp/clinic	Northeast	Urban-Non-Inner	1	FU Influenza
FM1	56	7	711	FM	Female	Hosp/clinic	Northeast	Urban-Non-Inner	1	Rotavirus
FM1	50	2	712	FM	Male	Private practice	South	Rural	0	MMRV
FM1	50	2	712	FM	Male	Private practice	South	Rural	0	Influenza
FM1	50	2	712	FM	Male	Private practice	South	Rural	0	FU Influenza
FM1	50	2	712	FM	Male	Private practice	South	Rural	0	Rotavirus
FM2	52	2	713	FM	Male	Private practice	West	Urban-Non-Inner	1	VaccRiskComm
FM2	52	2	713	FM	Male	Private practice	West	Urban-Non-Inner	1	Meningococcal
FM2	52	2	713	FM	Male	Private practice	West	Urban-Non-Inner	1	HPV
FM1	42	4	714	FM	Female	Private practice	South	Rural	1	MMRV
FM1	42	4	714	FM	Female	Private practice	South	Rural	1	Influenza
FM1	42	4	714	FM	Female	Private practice	South	Rural	0	FU Influenza
FM1	42	4	714	FM	Female	Private practice	South	Rural	1	Rotavirus
FM2	65	4	715	FM	Male	Private practice	Midwest	Urban-Non-Inner	1	VaccRiskComm
FM2	65	4	715	FM	Male	Private practice	Midwest	Urban-Non-Inner	0	Meningococcal
FM2	65	4	715	FM	Male	Private practice	Midwest	Urban-Non-Inner	1	HPV
FM2	40	5	716	FM	Male	Private practice	South	Urban-Non-Inner	0	VaccRiskComm
FM2	40	5	716	FM	Male	Private practice	South	Urban-Non-Inner	0	Meningococcal
FM2	40	5	716	FM	Male	Private practice	South	Urban-Non-Inner	0	HPV
FM1	55	6	717	FM	Female	Hosp/clinic	Midwest	Urban-Inner-City	1	MMRV
FM1	55	6	717	FM	Female	Hosp/clinic	Midwest	Urban-Inner-City	1	Influenza
FM1	55	6	717	FM	Female	Hosp/clinic	Midwest	Urban-Inner-City	1	FU Influenza
FM1	55	6	717	FM	Female	Hosp/clinic	Midwest	Urban-Inner-City	1	Rotavirus
FM1	47	6	718	FM	Male	Private practice	South	Urban-Non-Inner	0	MMRV
FM1	47	6	718	FM	Male	Private practice	South	Urban-Non-Inner	0	Influenza
FM1	47	6	718	FM	Male	Private practice	South	Urban-Non-Inner	0	FU Influenza
FM1	47	6	718	FM	Male	Private practice	South	Urban-Non-Inner	0	Rotavirus
FM2	36	35	719	FM	Female	Hosp/clinic	West	Urban-Inner-City	1	VaccRiskComm
FM2	36	35	719	FM	Female	Hosp/clinic	West	Urban-Inner-City	0	Meningococcal
FM2	36	35	719	FM	Female	Hosp/clinic	West	Urban-Inner-City	1	HPV
FM2	46	5	720	FM	Male	Private practice	Northeast	Urban-Inner-City	0	VaccRiskComm
FM2	46	5	720	FM	Male	Private practice	Northeast	Urban-Inner-City	0	Meningococcal
FM2	46	5	720	FM	Male	Private practice	Northeast	Urban-Inner-City	0	HPV
FM2	51	2	721	FM	Female	Private practice	South	Rural	0	VaccRiskComm
FM2	51	2	721	FM	Female	Private practice	South	Rural	0	Meningococcal
FM2	51	2	721	FM	Female	Private practice	South	Rural	1	HPV
FM1	50	2	722	FM	Male	Private practice	South	Rural	0	MMRV
FM1	50	2	722	FM	Male	Private practice	South	Rural	1	Influenza
FM1	50	2	722	FM	Male	Private practice	South	Rural	1	FU Influenza
FM2	48	8	723	FM	Female	Hosp/clinic	South	Urban-Inner-City	1	VaccRiskComm
FM2	48	8	723	FM	Female	Hosp/clinic	South	Urban-Inner-City	1	Meningococcal
FM2	48	8	723	FM	Female	Hosp/clinic	South	Urban-Inner-City	1	HPV
FM1	44	16	724	FM	Female	HMO	Midwest	Urban-Non-Inner	1	MMRV
FM1	44	16	724	FM	Female	HMO	Midwest	Urban-Non-Inner	1	Influenza
FM1	44	16	724	FM	Female	HMO	Midwest	Urban-Non-Inner	0	FU Influenza
FM1	44	16	724	FM	Female	HMO	Midwest	Urban-Non-Inner	0	Rotavirus
FM2	53	4	725	FM	Male	Hosp/clinic	Northeast	Urban-Non-Inner	1	VaccRiskComm
FM2	53	4	725	FM	Male	Hosp/clinic	Northeast	Urban-Non-Inner	1	Meningococcal
FM2	53	4	725	FM	Male	Hosp/clinic	Northeast	Urban-Non-Inner	1	HPV
FM2	41	3	726	FM	Female	Private practice	South	Urban-Inner-City	0	VaccRiskComm
FM2	41	3	726	FM	Female	Private practice	South	Urban-Inner-City	0	Meningococcal
FM2	41	3	726	FM	Female	Private practice	South	Urban-Inner-City	0	HPV
FM2	62	2	727	FM	Male	Private practice	South	Rural	1	VaccRiskComm
FM2	62	2	727	FM	Male	Private practice	South	Rural	1	Meningococcal
FM2	62	2	727	FM	Male	Private practice	South	Rural	1	HPV
FM1	54	1	728	FM	Male	Private practice	Midwest	Rural	1	MMRV
FM1	54	1	728	FM	Male	Private practice	Midwest	Rural	1	Influenza
FM1	54	1	728	FM	Male	Private practice	Midwest	Rural	1	FU Influenza
FM1	54	1	728	FM	Male	Private practice	Midwest	Rural	1	Rotavirus
FM2	55	15	729	FM	Female	Hosp/clinic	Midwest	Urban-Non-Inner	1	VaccRiskComm
FM2	55	15	729	FM	Female	Hosp/clinic	Midwest	Urban-Non-Inner	1	Meningococcal
FM2	55	15	729	FM	Female	Hosp/clinic	Midwest	Urban-Non-Inner	1	HPV
FM2	62	3	730	FM	Male	Private practice	South	Urban-Non-Inner	1	VaccRiskComm
FM2	62	3	730	FM	Male	Private practice	South	Urban-Non-Inner	1	Meningococcal
FM2	62	3	730	FM	Male	Private practice	South	Urban-Non-Inner	1	HPV
FM1	55	14	731	FM	Male	Private practice	South	Urban-Non-Inner	1	MMRV
FM1	55	14	731	FM	Male	Private practice	South	Urban-Non-Inner	1	Influenza
FM1	55	14	731	FM	Male	Private practice	South	Urban-Non-Inner	0	FU Influenza
FM1	55	14	731	FM	Male	Private practice	South	Urban-Non-Inner	0	Rotavirus
FM1	63	14	732	FM	Male	Private practice	Midwest	Rural	1	MMRV
FM1	63	14	732	FM	Male	Private practice	Midwest	Rural	1	Influenza
FM1	63	14	732	FM	Male	Private practice	Midwest	Rural	1	FU Influenza
FM1	63	14	732	FM	Male	Private practice	Midwest	Rural	1	Rotavirus
FM1	49	12	733	FM	Male	Hosp/clinic	West	Urban-Non-Inner	1	MMRV
FM1	49	12	733	FM	Male	Hosp/clinic	West	Urban-Non-Inner	0	Influenza
FM1	41	6	734	FM	Female	Private practice	Midwest	Urban-Non-Inner	1	MMRV
FM1	41	6	734	FM	Female	Private practice	Midwest	Urban-Non-Inner	1	Influenza
FM2	56	1	735	FM	Male	Private practice	South	Rural	0	VaccRiskComm
FM2	56	1	735	FM	Male	Private practice	South	Rural	0	Meningococcal
FM2	56	1	735	FM	Male	Private practice	South	Rural	0	HPV
FM2	52	10	736	FM	Female	Hosp/clinic	South	Urban-Non-Inner	1	VaccRiskComm
FM2	52	10	736	FM	Female	Hosp/clinic	South	Urban-Non-Inner	0	Meningococcal
FM2	52	10	736	FM	Female	Hosp/clinic	South	Urban-Non-Inner	1	HPV
FM2	57	5	737	FM	Male	Hosp/clinic	Northeast	Urban-Inner-City	1	VaccRiskComm
FM2	57	5	737	FM	Male	Hosp/clinic	Northeast	Urban-Inner-City	1	Meningococcal
FM2	57	5	737	FM	Male	Hosp/clinic	Northeast	Urban-Inner-City	1	HPV
FM1	54	2	738	FM	Female	Private practice	Midwest	Rural	1	MMRV
FM1	54	2	738	FM	Female	Private practice	Midwest	Rural	1	Influenza
FM1	54	2	738	FM	Female	Private practice	Midwest	Rural	1	FU Influenza
FM1	54	2	738	FM	Female	Private practice	Midwest	Rural	1	Rotavirus
FM1	60	8	739	FM	Male	Private practice	South	Urban-Non-Inner	1	MMRV
FM1	60	8	739	FM	Male	Private practice	South	Urban-Non-Inner	1	Influenza
FM1	60	8	739	FM	Male	Private practice	South	Urban-Non-Inner	1	FU Influenza
FM1	60	8	739	FM	Male	Private practice	South	Urban-Non-Inner	1	Rotavirus
FM2	53	1	740	FM	Female	Private practice	West	Urban-Non-Inner	1	VaccRiskComm
FM2	53	1	740	FM	Female	Private practice	West	Urban-Non-Inner	0	Meningococcal
FM2	53	1	740	FM	Female	Private practice	West	Urban-Non-Inner	0	HPV
FM1	47	11	741	FM	Female	Hosp/clinic	Midwest	Urban-Inner-City	1	MMRV
FM1	47	11	741	FM	Female	Hosp/clinic	Midwest	Urban-Inner-City	1	Influenza
FM1	47	11	741	FM	Female	Hosp/clinic	Midwest	Urban-Inner-City	1	FU Influenza
FM1	47	11	741	FM	Female	Hosp/clinic	Midwest	Urban-Inner-City	1	Rotavirus
FM2	61	7	742	FM	Male	Hosp/clinic	South	Rural	1	VaccRiskComm
FM2	61	7	742	FM	Male	Hosp/clinic	South	Rural	1	Meningococcal
FM2	61	7	742	FM	Male	Hosp/clinic	South	Rural	0	HPV
FM2	60	15	743	FM	Male	Private practice	Midwest	Urban-Inner-City	1	VaccRiskComm
FM2	60	15	743	FM	Male	Private practice	Midwest	Urban-Inner-City	1	Meningococcal
FM2	60	15	743	FM	Male	Private practice	Midwest	Urban-Inner-City	1	HPV
FM1	50	12	744	FM	Male	Hosp/clinic	Midwest	Urban-Inner-City	1	MMRV
FM1	50	12	744	FM	Male	Hosp/clinic	Midwest	Urban-Inner-City	1	Influenza
FM1	50	12	744	FM	Male	Hosp/clinic	Midwest	Urban-Inner-City	1	FU Influenza
FM1	50	12	744	FM	Male	Hosp/clinic	Midwest	Urban-Inner-City	0	Rotavirus
FM1	50	3	745	FM	Male	Private practice	South	Rural	1	MMRV
FM1	50	3	745	FM	Male	Private practice	South	Rural	1	Influenza
FM1	50	3	745	FM	Male	Private practice	South	Rural	0	FU Influenza
FM1	50	3	745	FM	Male	Private practice	South	Rural	1	Rotavirus
FM1	44	3	746	FM	Female	Hosp/clinic	West	Rural	1	MMRV
FM1	44	3	746	FM	Female	Hosp/clinic	West	Rural	0	Influenza
FM1	44	3	746	FM	Female	Hosp/clinic	West	Rural	1	FU Influenza
FM1	44	3	746	FM	Female	Hosp/clinic	West	Rural	1	Rotavirus
FM2	39	3	747	FM	Male	Private practice	West	Urban-Non-Inner	1	VaccRiskComm
FM2	39	3	747	FM	Male	Private practice	West	Urban-Non-Inner	1	Meningococcal
FM2	39	3	747	FM	Male	Private practice	West	Urban-Non-Inner	1	HPV
FM2	42	6	748	FM	Female	Private practice	Northeast	Rural	1	VaccRiskComm
FM2	42	6	748	FM	Female	Private practice	Northeast	Rural	1	Meningococcal
FM2	42	6	748	FM	Female	Private practice	Northeast	Rural	1	HPV
FM1	39	5	749	FM	Male	Private practice	Midwest	Urban-Non-Inner	0	MMRV
FM1	39	5	749	FM	Male	Private practice	Midwest	Urban-Non-Inner	0	Influenza
FM1	39	5	749	FM	Male	Private practice	Midwest	Urban-Non-Inner	0	FU Influenza
FM1	39	5	749	FM	Male	Private practice	Midwest	Urban-Non-Inner	0	Rotavirus
FM2	58	4	750	FM	Male	Private practice	South	Urban-Non-Inner	1	VaccRiskComm
FM2	58	4	750	FM	Male	Private practice	South	Urban-Non-Inner	0	Meningococcal
FM2	58	4	750	FM	Male	Private practice	South	Urban-Non-Inner	1	HPV
FM1	53	5	751	FM	Male	Private practice	West	Urban-Inner-City	1	MMRV
FM1	53	5	751	FM	Male	Private practice	West	Urban-Inner-City	1	Influenza
FM1	53	5	751	FM	Male	Private practice	West	Urban-Inner-City	1	FU Influenza
FM1	53	5	751	FM	Male	Private practice	West	Urban-Inner-City	1	Rotavirus
FM1	49	3	752	FM	Male	Private practice	Midwest	Urban-Non-Inner	0	MMRV
FM1	49	3	752	FM	Male	Private practice	Midwest	Urban-Non-Inner	0	Influenza
FM1	49	3	752	FM	Male	Private practice	Midwest	Urban-Non-Inner	0	FU Influenza
FM1	49	3	752	FM	Male	Private practice	Midwest	Urban-Non-Inner	0	Rotavirus
FM1	53	3	753	FM	Male	Hosp/clinic	Midwest	Rural	1	MMRV
FM1	53	3	753	FM	Male	Hosp/clinic	Midwest	Rural	1	Influenza
FM1	53	3	753	FM	Male	Hosp/clinic	Midwest	Rural	1	FU Influenza
FM1	53	3	753	FM	Male	Hosp/clinic	Midwest	Rural	1	Rotavirus
FM2	40	24	754	FM	Female	Hosp/clinic	South	Urban-Non-Inner	1	VaccRiskComm
FM2	40	24	754	FM	Female	Hosp/clinic	South	Urban-Non-Inner	1	Meningococcal
FM2	40	24	754	FM	Female	Hosp/clinic	South	Urban-Non-Inner	1	HPV
FM2	50	1	755	FM	Female	Private practice	West	Urban-Non-Inner	1	VaccRiskComm
FM2	50	1	755	FM	Female	Private practice	West	Urban-Non-Inner	1	Meningococcal
FM2	50	1	755	FM	Female	Private practice	West	Urban-Non-Inner	1	HPV
FM2	32	2	756	FM	Male	HMO	Midwest	Urban-Inner-City	0	VaccRiskComm
FM2	32	2	756	FM	Male	HMO	Midwest	Urban-Inner-City	0	Meningococcal
FM2	32	2	756	FM	Male	HMO	Midwest	Urban-Inner-City	0	HPV
FM2	51	5	757	FM	Male	Private practice	South	Rural	1	VaccRiskComm
FM2	51	5	757	FM	Male	Private practice	South	Rural	1	Meningococcal
FM2	51	5	757	FM	Male	Private practice	South	Rural	0	HPV
FM2	58	18	758	FM	Male	Private practice	Midwest	Urban-Inner-City	1	VaccRiskComm
FM2	58	18	758	FM	Male	Private practice	Midwest	Urban-Inner-City	1	Meningococcal
FM2	58	18	758	FM	Male	Private practice	Midwest	Urban-Inner-City	1	HPV
FM1	36	5	759	FM	Female	Private practice	South	Urban-Non-Inner	0	MMRV
FM1	36	5	759	FM	Female	Private practice	South	Urban-Non-Inner	1	Influenza
FM1	36	5	759	FM	Female	Private practice	South	Urban-Non-Inner	0	FU Influenza
FM1	36	5	759	FM	Female	Private practice	South	Urban-Non-Inner	1	Rotavirus
FM1	55	9	760	FM	Male	Private practice	Midwest	Urban-Non-Inner	0	MMRV
FM1	55	9	760	FM	Male	Private practice	Midwest	Urban-Non-Inner	0	Influenza
FM1	55	9	760	FM	Male	Private practice	Midwest	Urban-Non-Inner	0	FU Influenza
FM1	60	30	761	FM	Female	Hosp/clinic	South	Urban-Non-Inner	1	MMRV
FM1	60	30	761	FM	Female	Hosp/clinic	South	Urban-Non-Inner	1	Influenza
FM1	60	30	761	FM	Female	Hosp/clinic	South	Urban-Non-Inner	1	FU Influenza
FM1	60	30	761	FM	Female	Hosp/clinic	South	Urban-Non-Inner	1	Rotavirus
FM1	60	14	762	FM	Female	Private practice	Midwest	Urban-Non-Inner	1	MMRV
FM1	60	14	762	FM	Female	Private practice	Midwest	Urban-Non-Inner	1	Influenza
FM1	60	14	762	FM	Female	Private practice	Midwest	Urban-Non-Inner	1	FU Influenza
FM1	60	14	762	FM	Female	Private practice	Midwest	Urban-Non-Inner	1	Rotavirus
FM2	39	4	763	FM	Male	Private practice	Midwest	Rural	0	VaccRiskComm
FM2	39	4	763	FM	Male	Private practice	Midwest	Rural	1	Meningococcal
FM2	39	4	763	FM	Male	Private practice	Midwest	Rural	1	HPV
FM1	54	20	764	FM	Male	HMO	West	Urban-Non-Inner	1	MMRV
FM1	54	20	764	FM	Male	HMO	West	Urban-Non-Inner	1	Influenza
FM1	54	20	764	FM	Male	HMO	West	Urban-Non-Inner	1	FU Influenza
FM1	54	20	764	FM	Male	HMO	West	Urban-Non-Inner	0	Rotavirus
FM2	53	29	765	FM	Female	Private practice	Midwest	Rural	1	VaccRiskComm
FM2	53	29	765	FM	Female	Private practice	Midwest	Rural	1	Meningococcal
FM2	53	29	765	FM	Female	Private practice	Midwest	Rural	1	HPV
FM1	35	4	766	FM	Male	Private practice	South	Rural	0	MMRV
FM1	35	4	766	FM	Male	Private practice	South	Rural	1	Influenza
FM1	35	4	766	FM	Male	Private practice	South	Rural	0	FU Influenza
FM1	35	4	766	FM	Male	Private practice	South	Rural	0	Rotavirus
FM2	44	1	767	FM	Male	HMO	South	Urban-Non-Inner	1	VaccRiskComm
FM2	44	1	767	FM	Male	HMO	South	Urban-Non-Inner	1	Meningococcal
FM2	44	1	767	FM	Male	HMO	South	Urban-Non-Inner	0	HPV
FM1	53	1	768	FM	Male	Private practice	South	Rural	0	MMRV
FM1	53	1	768	FM	Male	Private practice	South	Rural	1	Influenza
FM1	53	1	768	FM	Male	Private practice	South	Rural	0	FU Influenza
FM1	53	1	768	FM	Male	Private practice	South	Rural	0	Rotavirus
FM2	40	12	769	FM	Male	Private practice	South	Rural	1	VaccRiskComm
FM2	40	12	769	FM	Male	Private practice	South	Rural	0	Meningococcal
FM2	40	12	769	FM	Male	Private practice	South	Rural	1	HPV
FM1	55	5	770	FM	Female	Hosp/clinic	South	Urban-Non-Inner	1	MMRV
FM1	55	5	770	FM	Female	Hosp/clinic	South	Urban-Non-Inner	1	Influenza
FM1	55	5	770	FM	Female	Hosp/clinic	South	Urban-Non-Inner	1	FU Influenza
FM1	55	5	770	FM	Female	Hosp/clinic	South	Urban-Non-Inner	1	Rotavirus
FM1	53	3	771	FM	Female	Private practice	West	Urban-Non-Inner	0	MMRV
FM1	53	3	771	FM	Female	Private practice	West	Urban-Non-Inner	0	Influenza
FM1	53	3	771	FM	Female	Private practice	West	Urban-Non-Inner	0	FU Influenza
FM1	53	3	771	FM	Female	Private practice	West	Urban-Non-Inner	0	Rotavirus
FM1	51	4	772	FM	Male	Private practice	West	Urban-Non-Inner	1	MMRV
FM1	51	4	772	FM	Male	Private practice	West	Urban-Non-Inner	1	Influenza
FM1	51	4	772	FM	Male	Private practice	West	Urban-Non-Inner	1	FU Influenza
FM1	51	4	772	FM	Male	Private practice	West	Urban-Non-Inner	1	Rotavirus
FM1	52	3	773	FM	Male	Private practice	Northeast	Urban-Inner-City	0	MMRV
FM1	52	3	773	FM	Male	Private practice	Northeast	Urban-Inner-City	1	Influenza
FM1	52	3	773	FM	Male	Private practice	Northeast	Urban-Inner-City	1	FU Influenza
FM1	52	3	773	FM	Male	Private practice	Northeast	Urban-Inner-City	0	Rotavirus
FM1	56	3	774	FM	Male	Private practice	Midwest	Rural	1	MMRV
FM1	56	3	774	FM	Male	Private practice	Midwest	Rural	1	Influenza
FM1	56	3	774	FM	Male	Private practice	Midwest	Rural	1	FU Influenza
FM1	56	3	774	FM	Male	Private practice	Midwest	Rural	1	Rotavirus
FM2	43	26	775	FM	Female	Private practice	West	Urban-Inner-City	0	VaccRiskComm
FM2	43	26	775	FM	Female	Private practice	West	Urban-Inner-City	0	Meningococcal
FM2	43	26	775	FM	Female	Private practice	West	Urban-Inner-City	0	HPV
FM1	46	1	776	FM	Female	Private practice	South	Urban-Non-Inner	1	MMRV
FM1	46	1	776	FM	Female	Private practice	South	Urban-Non-Inner	1	Influenza
FM1	46	1	776	FM	Female	Private practice	South	Urban-Non-Inner	1	FU Influenza
FM1	46	1	776	FM	Female	Private practice	South	Urban-Non-Inner	0	Rotavirus
FM1	50	2	777	FM	Male	Private practice	Northeast	Urban-Inner-City	0	MMRV
FM1	50	2	777	FM	Male	Private practice	Northeast	Urban-Inner-City	1	Influenza
FM1	50	2	777	FM	Male	Private practice	Northeast	Urban-Inner-City	1	FU Influenza
FM1	50	2	777	FM	Male	Private practice	Northeast	Urban-Inner-City	0	Rotavirus
FM1	53	23	778	FM	Male	Private practice	Midwest	Urban-Non-Inner	1	MMRV
FM1	53	23	778	FM	Male	Private practice	Midwest	Urban-Non-Inner	1	Influenza
FM1	53	23	778	FM	Male	Private practice	Midwest	Urban-Non-Inner	1	FU Influenza
FM1	53	23	778	FM	Male	Private practice	Midwest	Urban-Non-Inner	1	Rotavirus
FM1	43	2	779	FM	Female	Private practice	South	Rural	0	MMRV
FM1	43	2	779	FM	Female	Private practice	South	Rural	0	Influenza
FM1	43	2	779	FM	Female	Private practice	South	Rural	0	FU Influenza
FM1	43	2	779	FM	Female	Private practice	South	Rural	0	Rotavirus
FM2	32	2	780	FM	Female	Hosp/clinic	Midwest	Urban-Non-Inner	1	VaccRiskComm
FM2	32	2	780	FM	Female	Hosp/clinic	Midwest	Urban-Non-Inner	1	Meningococcal
FM2	32	2	780	FM	Female	Hosp/clinic	Midwest	Urban-Non-Inner	1	HPV
FM1	50	11	781	FM	Female	Private practice	Midwest	Urban-Non-Inner	1	MMRV
FM1	50	11	781	FM	Female	Private practice	Midwest	Urban-Non-Inner	1	Influenza
FM1	50	11	781	FM	Female	Private practice	Midwest	Urban-Non-Inner	1	FU Influenza
FM1	50	11	781	FM	Female	Private practice	Midwest	Urban-Non-Inner	1	Rotavirus
FM1	45	1	782	FM	Female	Private practice	South	Urban-Inner-City	1	MMRV
FM1	45	1	782	FM	Female	Private practice	South	Urban-Inner-City	1	Influenza
FM1	45	1	782	FM	Female	Private practice	South	Urban-Inner-City	1	FU Influenza
FM1	45	1	782	FM	Female	Private practice	South	Urban-Inner-City	1	Rotavirus
FM2	56	40	783	FM	Male	Private practice	South	Urban-Non-Inner	1	VaccRiskComm
FM2	56	40	783	FM	Male	Private practice	South	Urban-Non-Inner	1	Meningococcal
FM2	56	40	783	FM	Male	Private practice	South	Urban-Non-Inner	0	HPV
FM1	63	8	784	FM	Male	Hosp/clinic	South	Urban-Non-Inner	1	MMRV
FM1	63	8	784	FM	Male	Hosp/clinic	South	Urban-Non-Inner	1	Influenza
FM1	63	8	784	FM	Male	Hosp/clinic	South	Urban-Non-Inner	1	FU Influenza
FM1	63	8	784	FM	Male	Hosp/clinic	South	Urban-Non-Inner	1	Rotavirus
FM2	60	4	785	FM	Male	Private practice	Midwest	Urban-Non-Inner	1	VaccRiskComm
FM2	60	4	785	FM	Male	Private practice	Midwest	Urban-Non-Inner	1	Meningococcal
FM2	60	4	785	FM	Male	Private practice	Midwest	Urban-Non-Inner	1	HPV
FM1	62	9	786	FM	Male	Private practice	Midwest	Urban-Inner-City	1	MMRV
FM1	62	9	786	FM	Male	Private practice	Midwest	Urban-Inner-City	1	Influenza
FM1	62	9	786	FM	Male	Private practice	Midwest	Urban-Inner-City	1	FU Influenza
FM1	62	9	786	FM	Male	Private practice	Midwest	Urban-Inner-City	1	Rotavirus
FM2	40	3	787	FM	Male	Private practice	Midwest	Urban-Non-Inner	1	VaccRiskComm
FM2	40	3	787	FM	Male	Private practice	Midwest	Urban-Non-Inner	0	Meningococcal
FM2	40	3	787	FM	Male	Private practice	Midwest	Urban-Non-Inner	0	HPV
FM2	53	17	788	FM	Female	Private practice	South	Urban-Non-Inner	1	VaccRiskComm
FM2	53	17	788	FM	Female	Private practice	South	Urban-Non-Inner	1	Meningococcal
FM2	53	17	788	FM	Female	Private practice	South	Urban-Non-Inner	1	HPV
FM1	56	5	789	FM	Female	Hosp/clinic	Northeast	Urban-Non-Inner	1	MMRV
FM1	56	5	789	FM	Female	Hosp/clinic	Northeast	Urban-Non-Inner	1	Influenza
FM1	56	5	789	FM	Female	Hosp/clinic	Northeast	Urban-Non-Inner	1	FU Influenza
FM1	56	5	789	FM	Female	Hosp/clinic	Northeast	Urban-Non-Inner	1	Rotavirus
FM2	51	3	790	FM	Male	Private practice	South	Urban-Inner-City	1	VaccRiskComm
FM2	51	3	790	FM	Male	Private practice	South	Urban-Inner-City	1	Meningococcal
FM2	51	3	790	FM	Male	Private practice	South	Urban-Inner-City	1	HPV
FM1	39	11	791	FM	Male	Private practice	South	Urban-Inner-City	0	MMRV
FM1	39	11	791	FM	Male	Private practice	South	Urban-Inner-City	0	Influenza
FM1	39	11	791	FM	Male	Private practice	South	Urban-Inner-City	0	FU Influenza
FM1	39	11	791	FM	Male	Private practice	South	Urban-Inner-City	0	Rotavirus
FM1	34	3	792	FM	Male	Private practice	West	Urban-Non-Inner	1	MMRV
FM1	34	3	792	FM	Male	Private practice	West	Urban-Non-Inner	1	Influenza
FM1	34	3	792	FM	Male	Private practice	West	Urban-Non-Inner	0	FU Influenza
FM1	34	3	792	FM	Male	Private practice	West	Urban-Non-Inner	0	Rotavirus
FM2	42	2	793	FM	Male	Private practice	Northeast	Urban-Non-Inner	1	VaccRiskComm
FM2	42	2	793	FM	Male	Private practice	Northeast	Urban-Non-Inner	1	Meningococcal
FM2	42	2	793	FM	Male	Private practice	Northeast	Urban-Non-Inner	1	HPV
FM1	67	1	794	FM	Male	Private practice	Northeast	Urban-Inner-City	1	MMRV
FM1	67	1	794	FM	Male	Private practice	Northeast	Urban-Inner-City	0	Influenza
FM1	67	1	794	FM	Male	Private practice	Northeast	Urban-Inner-City	1	FU Influenza
FM1	67	1	794	FM	Male	Private practice	Northeast	Urban-Inner-City	1	Rotavirus
FM1	46	3	795	FM	Female	Private practice	West	Urban-Non-Inner	1	MMRV
FM1	46	3	795	FM	Female	Private practice	West	Urban-Non-Inner	1	Influenza
FM1	46	3	795	FM	Female	Private practice	West	Urban-Non-Inner	1	FU Influenza
FM1	46	3	795	FM	Female	Private practice	West	Urban-Non-Inner	1	Rotavirus
FM2	61	60	796	FM	Male	HMO	West	Urban-Non-Inner	1	VaccRiskComm
FM2	61	60	796	FM	Male	HMO	West	Urban-Non-Inner	1	Meningococcal
FM2	61	60	796	FM	Male	HMO	West	Urban-Non-Inner	0	HPV
FM1	40	6	797	FM	Female	Private practice	West	Rural	1	MMRV
FM1	40	6	797	FM	Female	Private practice	West	Rural	1	Influenza
FM1	40	6	797	FM	Female	Private practice	West	Rural	0	FU Influenza
FM1	40	6	797	FM	Female	Private practice	West	Rural	1	Rotavirus
FM1	37	3	798	FM	Female	Private practice	Midwest	Rural	1	MMRV
FM1	37	3	798	FM	Female	Private practice	Midwest	Rural	1	Influenza
FM1	37	3	798	FM	Female	Private practice	Midwest	Rural	1	FU Influenza
FM1	37	3	798	FM	Female	Private practice	Midwest	Rural	1	Rotavirus
FM1	54	1	799	FM	Male	Private practice	South	Urban-Non-Inner	1	MMRV
FM1	54	1	799	FM	Male	Private practice	South	Urban-Non-Inner	1	Influenza
FM1	54	1	799	FM	Male	Private practice	South	Urban-Non-Inner	0	FU Influenza
FM1	54	1	799	FM	Male	Private practice	South	Urban-Non-Inner	1	Rotavirus
FM1	37	4	800	FM	Female	Private practice	Midwest	Rural	1	MMRV
FM1	37	4	800	FM	Female	Private practice	Midwest	Rural	0	Influenza
FM1	37	4	800	FM	Female	Private practice	Midwest	Rural	1	FU Influenza
FM1	37	4	800	FM	Female	Private practice	Midwest	Rural	0	Rotavirus
FM1	46	4	801	FM	Male	Private practice	West	Urban-Non-Inner	1	MMRV
FM1	46	4	801	FM	Male	Private practice	West	Urban-Non-Inner	0	Influenza
FM1	46	4	801	FM	Male	Private practice	West	Urban-Non-Inner	1	FU Influenza
FM1	46	4	801	FM	Male	Private practice	West	Urban-Non-Inner	0	Rotavirus
FM2	41	4	802	FM	Female	Private practice	South	Urban-Inner-City	1	VaccRiskComm
FM2	41	4	802	FM	Female	Private practice	South	Urban-Inner-City	1	Meningococcal
FM2	41	4	802	FM	Female	Private practice	South	Urban-Inner-City	1	HPV
FM1	41	3	803	FM	Female	Private practice	South	Urban-Non-Inner	1	MMRV
FM1	41	3	803	FM	Female	Private practice	South	Urban-Non-Inner	0	Influenza
FM1	41	3	803	FM	Female	Private practice	South	Urban-Non-Inner	0	FU Influenza
FM1	41	3	803	FM	Female	Private practice	South	Urban-Non-Inner	0	Rotavirus
FM2	66	2	804	FM	Male	Private practice	South	Rural	0	VaccRiskComm
FM2	66	2	804	FM	Male	Private practice	South	Rural	0	Meningococcal
FM2	66	2	804	FM	Male	Private practice	South	Rural	0	HPV
FM1	54	2	805	FM	Female	Private practice	Northeast	Urban-Inner-City	1	MMRV
FM1	54	2	805	FM	Female	Private practice	Northeast	Urban-Inner-City	1	Influenza
FM1	54	2	805	FM	Female	Private practice	Northeast	Urban-Inner-City	1	FU Influenza
FM1	54	2	805	FM	Female	Private practice	Northeast	Urban-Inner-City	0	Rotavirus
FM1	38	2	806	FM	Female	Private practice	South	Rural	1	MMRV
FM1	38	2	806	FM	Female	Private practice	South	Rural	1	Influenza
FM1	38	2	806	FM	Female	Private practice	South	Rural	1	FU Influenza
FM1	38	2	806	FM	Female	Private practice	South	Rural	1	Rotavirus
FM1	64	14	807	FM	Male	Private practice	Midwest	Urban-Non-Inner	1	MMRV
FM1	64	14	807	FM	Male	Private practice	Midwest	Urban-Non-Inner	1	Influenza
FM1	64	14	807	FM	Male	Private practice	Midwest	Urban-Non-Inner	0	FU Influenza
FM1	64	14	807	FM	Male	Private practice	Midwest	Urban-Non-Inner	1	Rotavirus
FM1	43	6	808	FM	Male	Private practice	South	Urban-Inner-City	0	MMRV
FM1	43	6	808	FM	Male	Private practice	South	Urban-Inner-City	0	Influenza
FM1	43	6	808	FM	Male	Private practice	South	Urban-Inner-City	0	FU Influenza
FM1	43	6	808	FM	Male	Private practice	South	Urban-Inner-City	0	Rotavirus
FM2	55	54	809	FM	Male	Private practice	South	Urban-Non-Inner	0	VaccRiskComm
FM2	55	54	809	FM	Male	Private practice	South	Urban-Non-Inner	1	Meningococcal
FM2	55	54	809	FM	Male	Private practice	South	Urban-Non-Inner	1	HPV
FM2	39	12	810	FM	Female	Private practice	Midwest	Urban-Non-Inner	1	VaccRiskComm
FM2	39	12	810	FM	Female	Private practice	Midwest	Urban-Non-Inner	1	Meningococcal
FM2	39	12	810	FM	Female	Private practice	Midwest	Urban-Non-Inner	1	HPV
FM2	38	5	811	FM	Female	Private practice	South	Rural	0	VaccRiskComm
FM2	38	5	811	FM	Female	Private practice	South	Rural	1	Meningococcal
FM2	38	5	811	FM	Female	Private practice	South	Rural	0	HPV
FM2	77	2	812	FM	Male	Hosp/clinic	South	Rural	1	VaccRiskComm
FM2	77	2	812	FM	Male	Hosp/clinic	South	Rural	1	Meningococcal
FM2	77	2	812	FM	Male	Hosp/clinic	South	Rural	1	HPV
FM1	52	12	813	FM	Female	Private practice	Midwest	Urban-Inner-City	1	MMRV
FM1	52	12	813	FM	Female	Private practice	Midwest	Urban-Inner-City	1	Influenza
FM1	52	12	813	FM	Female	Private practice	Midwest	Urban-Inner-City	1	FU Influenza
FM1	52	12	813	FM	Female	Private practice	Midwest	Urban-Inner-City	1	Rotavirus
FM2	53	33	814	FM	Female	Hosp/clinic	West	Urban-Non-Inner	1	VaccRiskComm
FM2	53	33	814	FM	Female	Hosp/clinic	West	Urban-Non-Inner	0	Meningococcal
FM2	53	33	814	FM	Female	Hosp/clinic	West	Urban-Non-Inner	1	HPV
FM2	63		815	FM	Male	Private practice	Midwest	Urban-Non-Inner	1	VaccRiskComm
FM2	63		815	FM	Male	Private practice	Midwest	Urban-Non-Inner	0	Meningococcal
FM2	63		815	FM	Male	Private practice	Midwest	Urban-Non-Inner	1	HPV
FM1	39	10	816	FM	Female	Private practice	Midwest	Urban-Inner-City	1	MMRV
FM1	39	10	816	FM	Female	Private practice	Midwest	Urban-Inner-City	1	Influenza
FM1	39	10	816	FM	Female	Private practice	Midwest	Urban-Inner-City	1	FU Influenza
FM1	39	10	816	FM	Female	Private practice	Midwest	Urban-Inner-City	1	Rotavirus
FM1	52	2	817	FM	Male	Private practice	Northeast	Urban-Non-Inner	0	MMRV
FM1	52	2	817	FM	Male	Private practice	Northeast	Urban-Non-Inner	0	Influenza
FM1	52	2	817	FM	Male	Private practice	Northeast	Urban-Non-Inner	0	FU Influenza
FM1	52	2	817	FM	Male	Private practice	Northeast	Urban-Non-Inner	0	Rotavirus
FM1	45	4	818	FM	Female	Private practice	Midwest	Rural	1	MMRV
FM1	45	4	818	FM	Female	Private practice	Midwest	Rural	1	Influenza
FM1	45	4	818	FM	Female	Private practice	Midwest	Rural	1	FU Influenza
FM1	45	4	818	FM	Female	Private practice	Midwest	Rural	1	Rotavirus
FM2	37	15	819	FM	Female	Hosp/clinic	Midwest	Urban-Inner-City	1	VaccRiskComm
FM2	37	15	819	FM	Female	Hosp/clinic	Midwest	Urban-Inner-City	0	Meningococcal
FM2	37	15	819	FM	Female	Hosp/clinic	Midwest	Urban-Inner-City	0	HPV
FM2	51	3	820	FM	Female	Private practice	West	Urban-Non-Inner	0	VaccRiskComm
FM2	51	3	820	FM	Female	Private practice	West	Urban-Non-Inner	1	Meningococcal
FM2	51	3	820	FM	Female	Private practice	West	Urban-Non-Inner	1	HPV
FM2	48	15	821	FM	Male	HMO	West	Urban-Non-Inner	1	VaccRiskComm
FM2	48	15	821	FM	Male	HMO	West	Urban-Non-Inner	1	Meningococcal
FM2	48	15	821	FM	Male	HMO	West	Urban-Non-Inner	1	HPV
FM2	43	20	822	FM	Female	HMO	Midwest	Urban-Inner-City	1	VaccRiskComm
FM2	43	20	822	FM	Female	HMO	Midwest	Urban-Inner-City	1	Meningococcal
FM2	43	20	822	FM	Female	HMO	Midwest	Urban-Inner-City	1	HPV
FM1	38	7	823	FM	Female	Hosp/clinic	West	Urban-Non-Inner	1	MMRV
FM1	38	7	823	FM	Female	Hosp/clinic	West	Urban-Non-Inner	1	Influenza
FM1	38	7	823	FM	Female	Hosp/clinic	West	Urban-Non-Inner	1	FU Influenza
FM1	38	7	823	FM	Female	Hosp/clinic	West	Urban-Non-Inner	1	Rotavirus
FM2	42	4	824	FM	Female	Private practice	Northeast	Rural	0	VaccRiskComm
FM2	42	4	824	FM	Female	Private practice	Northeast	Rural	1	Meningococcal
FM2	42	4	824	FM	Female	Private practice	Northeast	Rural	1	HPV
FM1	60	1	825	FM	Male	Private practice	Northeast	Urban-Non-Inner	0	MMRV
FM1	60	1	825	FM	Male	Private practice	Northeast	Urban-Non-Inner	1	Influenza
FM1	60	1	825	FM	Male	Private practice	Northeast	Urban-Non-Inner	1	FU Influenza
FM1	60	1	825	FM	Male	Private practice	Northeast	Urban-Non-Inner	1	Rotavirus
FM2	59	2	826	FM	Male	Private practice	South	Urban-Non-Inner	1	VaccRiskComm
FM2	59	2	826	FM	Male	Private practice	South	Urban-Non-Inner	1	Meningococcal
FM2	59	2	826	FM	Male	Private practice	South	Urban-Non-Inner	1	HPV
FM2	38	7	827	FM	Female	Private practice	Midwest	Rural	1	VaccRiskComm
FM2	38	7	827	FM	Female	Private practice	Midwest	Rural	1	Meningococcal
FM2	38	7	827	FM	Female	Private practice	Midwest	Rural	1	HPV
FM2	61	15	828	FM	Female	Private practice	Midwest	Urban-Non-Inner	0	VaccRiskComm
FM2	61	15	828	FM	Female	Private practice	Midwest	Urban-Non-Inner	0	Meningococcal
FM2	61	15	828	FM	Female	Private practice	Midwest	Urban-Non-Inner	1	HPV
FM2	39	7	829	FM	Female	Hosp/clinic	Northeast	Urban-Inner-City	0	VaccRiskComm
FM2	39	7	829	FM	Female	Hosp/clinic	Northeast	Urban-Inner-City	0	Meningococcal
FM2	39	7	829	FM	Female	Hosp/clinic	Northeast	Urban-Inner-City	0	HPV
FM2	41	2	830	FM	Female	Private practice	Midwest	Urban-Non-Inner	1	VaccRiskComm
FM2	41	2	830	FM	Female	Private practice	Midwest	Urban-Non-Inner	1	Meningococcal
FM2	41	2	830	FM	Female	Private practice	Midwest	Urban-Non-Inner	0	HPV
FM2	62	1	831	FM	Male	Private practice	South	Urban-Inner-City	0	VaccRiskComm
FM2	62	1	831	FM	Male	Private practice	South	Urban-Inner-City	0	Meningococcal
FM2	62	1	831	FM	Male	Private practice	South	Urban-Inner-City	0	HPV
FM2	40	20	832	FM	Female	Hosp/clinic	West	Urban-Non-Inner	1	VaccRiskComm
FM2	40	20	832	FM	Female	Hosp/clinic	West	Urban-Non-Inner	1	Meningococcal
FM2	40	20	832	FM	Female	Hosp/clinic	West	Urban-Non-Inner	1	HPV
FM2	61	8	833	FM	Female	Private practice	West	Urban-Non-Inner	1	VaccRiskComm
FM2	61	8	833	FM	Female	Private practice	West	Urban-Non-Inner	1	Meningococcal
FM2	61	8	833	FM	Female	Private practice	West	Urban-Non-Inner	1	HPV
FM2	37	9	834	FM	Female	Private practice	Northeast	Urban-Inner-City	1	VaccRiskComm
FM2	37	9	834	FM	Female	Private practice	Northeast	Urban-Inner-City	1	Meningococcal
FM2	37	9	834	FM	Female	Private practice	Northeast	Urban-Inner-City	1	HPV
FM1	40	1	835	FM	Female	Private practice	Midwest	Urban-Non-Inner	0	MMRV
FM1	40	1	835	FM	Female	Private practice	Midwest	Urban-Non-Inner	0	Influenza
FM1	40	1	835	FM	Female	Private practice	Midwest	Urban-Non-Inner	0	FU Influenza
FM1	40	1	835	FM	Female	Private practice	Midwest	Urban-Non-Inner	0	Rotavirus
FM2	54	8	836	FM	Female	Hosp/clinic	Midwest	Urban-Non-Inner	1	VaccRiskComm
FM2	54	8	836	FM	Female	Hosp/clinic	Midwest	Urban-Non-Inner	1	Meningococcal
FM2	54	8	836	FM	Female	Hosp/clinic	Midwest	Urban-Non-Inner	1	HPV
FM2		15	837	FM	Female	Private practice	Midwest	Urban-Inner-City	1	VaccRiskComm
FM2		15	837	FM	Female	Private practice	Midwest	Urban-Inner-City	1	Meningococcal
FM2		15	837	FM	Female	Private practice	Midwest	Urban-Inner-City	0	HPV
FM2	43	12	838	FM	Male	Private practice	Midwest	Urban-Non-Inner	0	VaccRiskComm
FM2	43	12	838	FM	Male	Private practice	Midwest	Urban-Non-Inner	0	Meningococcal
FM2	43	12	838	FM	Male	Private practice	Midwest	Urban-Non-Inner	0	HPV
FM2	49	3	839	FM	Male	Private practice	Midwest	Urban-Non-Inner	1	VaccRiskComm
FM2	49	3	839	FM	Male	Private practice	Midwest	Urban-Non-Inner	0	Meningococcal
FM2	49	3	839	FM	Male	Private practice	Midwest	Urban-Non-Inner	0	HPV
FM2	50	10	840	FM	Female	Hosp/clinic	Midwest	Urban-Inner-City	1	VaccRiskComm
FM2	50	10	840	FM	Female	Hosp/clinic	Midwest	Urban-Inner-City	1	Meningococcal
FM2	50	10	840	FM	Female	Hosp/clinic	Midwest	Urban-Inner-City	1	HPV
FM1	50	1	841	FM	Female	Private practice	Northeast	Rural	1	MMRV
FM1	50	1	841	FM	Female	Private practice	Northeast	Rural	1	Influenza
FM1	50	1	841	FM	Female	Private practice	Northeast	Rural	1	FU Influenza
FM1	50	1	841	FM	Female	Private practice	Northeast	Rural	1	Rotavirus
FM2	44	2	842	FM	Female	Private practice	South	Rural	1	VaccRiskComm
FM2	44	2	842	FM	Female	Private practice	South	Rural	1	Meningococcal
FM2	44	2	842	FM	Female	Private practice	South	Rural	1	HPV
FM1	38	1	843	FM	Female	Private practice	Midwest	Urban-Non-Inner	1	MMRV
FM1	38	1	843	FM	Female	Private practice	Midwest	Urban-Non-Inner	1	Influenza
FM1	38	1	843	FM	Female	Private practice	Midwest	Urban-Non-Inner	1	FU Influenza
FM1	38	1	843	FM	Female	Private practice	Midwest	Urban-Non-Inner	1	Rotavirus
FM1	46	6	844	FM	Female	Private practice	Midwest	Rural	1	MMRV
FM1	46	6	844	FM	Female	Private practice	Midwest	Rural	1	Influenza
FM1	46	6	844	FM	Female	Private practice	Midwest	Rural	1	FU Influenza
FM1	46	6	844	FM	Female	Private practice	Midwest	Rural	1	Rotavirus
FM2	49	1	845	FM	Male	Private practice	Northeast	Rural	1	VaccRiskComm
FM2	49	1	845	FM	Male	Private practice	Northeast	Rural	0	Meningococcal
FM2	49	1	845	FM	Male	Private practice	Northeast	Rural	0	HPV
FM2	54	2	846	FM	Female	Private practice	South	Urban-Non-Inner	0	VaccRiskComm
FM2	54	2	846	FM	Female	Private practice	South	Urban-Non-Inner	0	Meningococcal
FM2	54	2	846	FM	Female	Private practice	South	Urban-Non-Inner	0	HPV
FM2	55	6	847	FM	Female	Hosp/clinic	South	Urban-Inner-City	0	VaccRiskComm
FM2	55	6	847	FM	Female	Hosp/clinic	South	Urban-Inner-City	0	Meningococcal
FM2	55	6	847	FM	Female	Hosp/clinic	South	Urban-Inner-City	0	HPV
FM1	55	5	848	FM	Male	Private practice	Northeast	Urban-Non-Inner	1	MMRV
FM1	55	5	848	FM	Male	Private practice	Northeast	Urban-Non-Inner	1	Influenza
FM1	55	5	848	FM	Male	Private practice	Northeast	Urban-Non-Inner	1	FU Influenza
FM1	55	5	848	FM	Male	Private practice	Northeast	Urban-Non-Inner	1	Rotavirus
FM1	44	2	849	FM	Female	Private practice	Midwest	Urban-Inner-City	1	MMRV
FM1	44	2	849	FM	Female	Private practice	Midwest	Urban-Inner-City	1	Influenza
FM1	44	2	849	FM	Female	Private practice	Midwest	Urban-Inner-City	1	FU Influenza
FM1	44	2	849	FM	Female	Private practice	Midwest	Urban-Inner-City	0	Rotavirus
FM1	54	10	850	FM	Male	Private practice	Midwest	Urban-Non-Inner	1	MMRV
FM1	54	10	850	FM	Male	Private practice	Midwest	Urban-Non-Inner	1	Influenza
FM1	54	10	850	FM	Male	Private practice	Midwest	Urban-Non-Inner	1	FU Influenza
FM1	54	10	850	FM	Male	Private practice	Midwest	Urban-Non-Inner	1	Rotavirus
FM1	38	36	851	FM	Female	Hosp/clinic	Midwest	Urban-Inner-City	1	MMRV
FM1	38	36	851	FM	Female	Hosp/clinic	Midwest	Urban-Inner-City	1	Influenza
FM1	38	36	851	FM	Female	Hosp/clinic	Midwest	Urban-Inner-City	1	FU Influenza
FM1	38	36	851	FM	Female	Hosp/clinic	Midwest	Urban-Inner-City	1	Rotavirus
FM1	58	2	852	FM	Male	Hosp/clinic	Midwest	Urban-Non-Inner	1	MMRV
FM1	58	2	852	FM	Male	Hosp/clinic	Midwest	Urban-Non-Inner	1	Influenza
FM1	58	2	852	FM	Male	Hosp/clinic	Midwest	Urban-Non-Inner	1	FU Influenza
FM1	58	2	852	FM	Male	Hosp/clinic	Midwest	Urban-Non-Inner	1	Rotavirus
FM1	45	7	853	FM	Female	Private practice	West	Urban-Non-Inner	0	MMRV
FM1	45	7	853	FM	Female	Private practice	West	Urban-Non-Inner	0	Influenza
FM1	45	7	853	FM	Female	Private practice	West	Urban-Non-Inner	0	FU Influenza
FM1	45	7	853	FM	Female	Private practice	West	Urban-Non-Inner	0	Rotavirus
FM2	42	4	854	FM	Male	Private practice	Northeast	Rural	1	VaccRiskComm
FM2	42	4	854	FM	Male	Private practice	Northeast	Rural	1	Meningococcal
FM2	42	4	854	FM	Male	Private practice	Northeast	Rural	1	HPV
FM1	43	6	855	FM	Female	Private practice	West	Rural	1	MMRV
FM1	43	6	855	FM	Female	Private practice	West	Rural	1	Influenza
FM1	43	6	855	FM	Female	Private practice	West	Rural	1	FU Influenza
FM1	43	6	855	FM	Female	Private practice	West	Rural	1	Rotavirus
FM2	49	28	856	FM	Male	Private practice	West	Urban-Inner-City	1	VaccRiskComm
FM2	49	28	856	FM	Male	Private practice	West	Urban-Inner-City	1	Meningococcal
FM2	49	28	856	FM	Male	Private practice	West	Urban-Inner-City	1	HPV
FM2	53	8	857	FM	Male	Private practice	West	Rural	1	VaccRiskComm
FM2	53	8	857	FM	Male	Private practice	West	Rural	0	Meningococcal
FM2	53	8	857	FM	Male	Private practice	West	Rural	0	HPV
FM1	53	12	858	FM	Male	Private practice	South	Urban-Non-Inner	0	MMRV
FM1	53	12	858	FM	Male	Private practice	South	Urban-Non-Inner	0	Influenza
FM1	53	12	858	FM	Male	Private practice	South	Urban-Non-Inner	0	FU Influenza
FM1	53	12	858	FM	Male	Private practice	South	Urban-Non-Inner	0	Rotavirus
FM1	40	1	859	FM	Male	Private practice	South	Urban-Non-Inner	0	MMRV
FM1	40	1	859	FM	Male	Private practice	South	Urban-Non-Inner	1	Influenza
FM1	40	1	859	FM	Male	Private practice	South	Urban-Non-Inner	0	FU Influenza
FM1	40	1	859	FM	Male	Private practice	South	Urban-Non-Inner	1	Rotavirus
FM2	41	3	860	FM	Female	Private practice	South	Rural	0	VaccRiskComm
FM2	41	3	860	FM	Female	Private practice	South	Rural	0	Meningococcal
FM2	41	3	860	FM	Female	Private practice	South	Rural	1	HPV
FM1	43	12	861	FM	Male	Hosp/clinic	Northeast	Rural	1	MMRV
FM1	43	12	861	FM	Male	Hosp/clinic	Northeast	Rural	1	Influenza
FM1	43	12	861	FM	Male	Hosp/clinic	Northeast	Rural	1	FU Influenza
FM1	43	12	861	FM	Male	Hosp/clinic	Northeast	Rural	1	Rotavirus
FM1			862	FM	Female	Private practice	West	Urban-Non-Inner	0	MMRV
FM1			862	FM	Female	Private practice	West	Urban-Non-Inner	1	Influenza
FM1			862	FM	Female	Private practice	West	Urban-Non-Inner	1	FU Influenza
FM1			862	FM	Female	Private practice	West	Urban-Non-Inner	0	Rotavirus
FM1	38	1	863	FM	Male	Private practice	South	Urban-Non-Inner	0	MMRV
FM1	38	1	863	FM	Male	Private practice	South	Urban-Non-Inner	0	Influenza
FM1	38	1	863	FM	Male	Private practice	South	Urban-Non-Inner	0	FU Influenza
FM1	38	1	863	FM	Male	Private practice	South	Urban-Non-Inner	0	Rotavirus
FM2	44	30	864	FM	Female	Private practice	West	Urban-Non-Inner	1	VaccRiskComm
FM2	44	30	864	FM	Female	Private practice	West	Urban-Non-Inner	1	Meningococcal
FM2	44	30	864	FM	Female	Private practice	West	Urban-Non-Inner	1	HPV
FM1	33	10	865	FM	Male	Private practice	West	Rural	1	MMRV
FM1	33	10	865	FM	Male	Private practice	West	Rural	1	Influenza
FM1	33	10	865	FM	Male	Private practice	West	Rural	1	FU Influenza
FM1	33	10	865	FM	Male	Private practice	West	Rural	1	Rotavirus
FM1	59	6	866	FM	Male	Hosp/clinic	West	Urban-Non-Inner	1	MMRV
FM1	59	6	866	FM	Male	Hosp/clinic	West	Urban-Non-Inner	1	Influenza
FM1	59	6	866	FM	Male	Hosp/clinic	West	Urban-Non-Inner	1	FU Influenza
FM1	59	6	866	FM	Male	Hosp/clinic	West	Urban-Non-Inner	1	Rotavirus
FM1	54	5	867	FM	Female	Private practice	South	Urban-Non-Inner	1	MMRV
FM1	54	5	867	FM	Female	Private practice	South	Urban-Non-Inner	1	Influenza
FM1	54	5	867	FM	Female	Private practice	South	Urban-Non-Inner	1	FU Influenza
FM1	54	5	867	FM	Female	Private practice	South	Urban-Non-Inner	1	Rotavirus
FM1	52	12	868	FM	Female	Hosp/clinic	West	Urban-Inner-City	1	MMRV
FM1	52	12	868	FM	Female	Hosp/clinic	West	Urban-Inner-City	1	Influenza
FM1	52	12	868	FM	Female	Hosp/clinic	West	Urban-Inner-City	1	FU Influenza
FM1	52	12	868	FM	Female	Hosp/clinic	West	Urban-Inner-City	1	Rotavirus
FM2	41	61	869	FM	Female	Hosp/clinic	Northeast	Rural	1	VaccRiskComm
FM2	41	61	869	FM	Female	Hosp/clinic	Northeast	Rural	0	Meningococcal
FM2	41	61	869	FM	Female	Hosp/clinic	Northeast	Rural	1	HPV
FM1	63	16	870	FM	Male	HMO	West	Urban-Non-Inner	1	MMRV
FM1	63	16	870	FM	Male	HMO	West	Urban-Non-Inner	1	Influenza
FM1	63	16	870	FM	Male	HMO	West	Urban-Non-Inner	1	FU Influenza
FM1	63	16	870	FM	Male	HMO	West	Urban-Non-Inner	1	Rotavirus
FM2	68	1	871	FM	Male	Private practice	South	Urban-Non-Inner	1	VaccRiskComm
FM2	68	1	871	FM	Male	Private practice	South	Urban-Non-Inner	1	Meningococcal
FM2	68	1	871	FM	Male	Private practice	South	Urban-Non-Inner	1	HPV
FM2	51	1	872	FM	Male	Private practice	Northeast	Rural	1	VaccRiskComm
FM2	51	1	872	FM	Male	Private practice	Northeast	Rural	0	Meningococcal
FM2	51	1	872	FM	Male	Private practice	Northeast	Rural	0	HPV
FM2	52	2	873	FM	Male	Private practice	Midwest	Urban-Non-Inner	1	VaccRiskComm
FM2	52	2	873	FM	Male	Private practice	Midwest	Urban-Non-Inner	1	Meningococcal
FM2	52	2	873	FM	Male	Private practice	Midwest	Urban-Non-Inner	1	HPV
FM1	34	2	874	FM	Female	Private practice	South	Urban-Non-Inner	1	MMRV
FM1	34	2	874	FM	Female	Private practice	South	Urban-Non-Inner	1	Influenza
FM1	34	2	874	FM	Female	Private practice	South	Urban-Non-Inner	0	FU Influenza
FM1	34	2	874	FM	Female	Private practice	South	Urban-Non-Inner	0	Rotavirus
FM2	36	1	875	FM	Male	Private practice	Midwest	Rural	1	VaccRiskComm
FM2	36	1	875	FM	Male	Private practice	Midwest	Rural	0	Meningococcal
FM2	36	1	875	FM	Male	Private practice	Midwest	Rural	0	HPV
FM2	35	3	876	FM	Female	Private practice	Northeast	Rural	1	VaccRiskComm
FM2	35	3	876	FM	Female	Private practice	Northeast	Rural	1	Meningococcal
FM2	35	3	876	FM	Female	Private practice	Northeast	Rural	1	HPV
FM1	32	4	877	FM	Female	Private practice	West	Urban-Non-Inner	1	MMRV
FM1	32	4	877	FM	Female	Private practice	West	Urban-Non-Inner	1	Influenza
FM1	32	4	877	FM	Female	Private practice	West	Urban-Non-Inner	1	FU Influenza
FM1	32	4	877	FM	Female	Private practice	West	Urban-Non-Inner	1	Rotavirus
FM2	56	20	878	FM	Female	Hosp/clinic	Midwest	Urban-Inner-City	1	VaccRiskComm
FM2	56	20	878	FM	Female	Hosp/clinic	Midwest	Urban-Inner-City	0	Meningococcal
FM2	56	20	878	FM	Female	Hosp/clinic	Midwest	Urban-Inner-City	1	HPV
FM1	40	6	879	FM	Male	HMO	West	Urban-Inner-City	1	MMRV
FM1	40	6	879	FM	Male	HMO	West	Urban-Inner-City	1	Influenza
FM1	40	6	879	FM	Male	HMO	West	Urban-Inner-City	1	FU Influenza
FM1	40	6	879	FM	Male	HMO	West	Urban-Inner-City	1	Rotavirus
FM1	61	3	880	FM	Male	Private practice	South	Urban-Inner-City	1	MMRV
FM1	61	3	880	FM	Male	Private practice	South	Urban-Inner-City	1	Influenza
FM1	61	3	880	FM	Male	Private practice	South	Urban-Inner-City	1	FU Influenza
FM1	61	3	880	FM	Male	Private practice	South	Urban-Inner-City	1	Rotavirus
FM2		18	881	FM	Female	Hosp/clinic	South	Urban-Inner-City	1	VaccRiskComm
FM2		18	881	FM	Female	Hosp/clinic	South	Urban-Inner-City	0	Meningococcal
FM2		18	881	FM	Female	Hosp/clinic	South	Urban-Inner-City	0	HPV
FM2	51	2	882	FM	Female	Private practice	South	Rural	1	VaccRiskComm
[truncated: 10,143 more rows]
[truncated: 26 more columns]
